# Supplementary material for: Short RNA half-lives in the slow-growing marine cyanobacterium Prochlorococcus
Source: Genome Biol. 2010 May 19;11(5):R54. doi: 10.1186/gb-2010-11-5-r54 (PMC2897979; doi:10.1186/gb-2010-11-5-r54)
Supplement: Additional file 5 — Figure showing the relationship between single probe positions of genes with a size of at least 2 kb (monocistrons and first genes in operons) and (a) half-life or (b) decay rate. [file gb-2010-11-5-r54-S5.XLS]

## Sheet: Tabelle1
old annotation	new annotation	gene name and function	expression at 0 min in log2	expression	cluster	half-life time [min]	standard error of half-life time [min]	decay rate [min]	standard error of decay rate [min]	lower bound of error interval of decay rate [min]	upper bound of error interval of decay rate [min]
PMM0001	PMED4_00001	dnaN DNA polymerase III, beta chain	6.39216	TRUE	3	1.5364	0.575169	1.65405	0.575169	1.58402	1.73055
PMM0002	PMED4_00011	conserved hypothetical protein	4.82834	FALSE		2.02257	1.37463	4.69404	1.37463	3.8003	6.13744
PMM0003	PMED4_00021	purL phosphoribosylformylglycinamidine synthetase II	5.22246	FALSE		5.52976	2.40561	5.96735	2.40561	5.02626	7.34202
PMM0004	PMED4_00031	purF Glutamine amidotransferase class-II:Phosphoribosyl transferase	5.6634	TRUE	9	11.8557	1.971	12.263	1.57968	11.0127	13.8336
PMM0005	PMED4_00041	DNA gyrase/topoisomerase IV, subunit A	4.73445	FALSE		9.02406	3.5198	12.9559	3.36465	11.4281	14.9554
PMM0006	PMED4_00051	Flp pilus assembly protein TadD, contains TPR repeats	4.94936	FALSE		5.88824	1.35556	6.00877	1.35556	5.26911	6.98999
PMM0007	PMED4_00061	Uncharacterized Fe-S protein	3.3082	FALSE		8.97788	8.79483	3.14774	2.5294	NA	NA
PMM0008	PMED4_00071	Uncharacterized conserved protein	8.80362	TRUE	3	1.99697	0.316898	2.04704	0.316898	1.70813	2.55374
PMM0009	PMED4_00081	nusB Antitermination protein NusB	4.23608	FALSE		4.38521	0.384912	4.46928	0.384912	3.5555	6.01522
PMM0010	PMED4_00091	ftsY signal recognition particle docking protein FtsY	4.79775	FALSE		4.03735	1.03327	4.89035	0.994619	4.52057	5.32603
PMM0011	PMED4_00101	Protein phosphatase 2C domain	3.37458	FALSE		4.35878	2.86242	6.70454	2.51049	5.47739	8.64032
PMM0012	PMED4_00111	argH Fumarate lyase:Delta crystallin	5.8698	TRUE	12	4.38527	0.447105	3.75224	0.447105	3.38915	4.20247
PMM0013	PMED4_00121	RNA-binding region RNP-1 (RNA recognition motif)	11.2355	TRUE	5	1.97272	0.120988	1.95258	0.120988	1.83419	2.0873
PMM0014	PMED4_00131	tRNA-dihydrouridine synthase	4.078	FALSE		2.48285	5.9255	2.48285	5.9255	NA	NA
PMM0015	PMED4_00141	Domain of unknown function DUF25	7.20164	TRUE	7	1.5993	0.491721	1.86397	0.491721	1.70141	2.06089
PMM0016	PMED4_00151	grpE Heat shock protein GrpE	8.8509	TRUE	3	1.54225	0.392021	1.43772	0.392021	1.38358	1.49627
PMM0017	PMED4_00161	dnaJ DnaJ protein	6.64912	TRUE	8	3.77968	0.363117	3.81044	0.363117	3.28289	4.54
PMM0018	PMED4_00171	conserved hypothetical protein	3.87452	FALSE		5.87919	2.2435	2.8243	1.38038	NA	NA
PMM0019	PMED4_00181	Predicted GTPases	4.10768	FALSE		12.7276	3.52405	13.809	2.82622	10.4423	20.3799
PMM0020	PMED4_00191	Uncharacterized protein conserved in bacteria	6.73297	TRUE	5	2.45604	0.156177	2.58602	0.156177	2.41423	2.78412
PMM0021	PMED4_00201	murB UDP-N-acetylenolpyruvoylglucosamine reductase	2.71357	FALSE		65.1044	3.40848	21.0385	1.94034	19.6881	22.5877
PMM0022	PMED4_00211	murC Probable UDP-N-acetylmuramate-alanine ligase	3.60338	FALSE		1.90583	4.41821	1.90583	4.41821	NA	NA
PMM0023	PMED4_00221	gap2 Glyceraldehyde 3-phosphate dehydrogenase(NADP+)(phosphorylating)	10.6375	TRUE	12	2.59906	0.320652	1.95494	0.320652	1.78328	2.16318
PMM0024	PMED4_00231	thiL putative thiamine-monophosphate kinase	6.19614	TRUE	8	4.91095	1.08361	6.7308	1.08361	5.87162	7.88453
PMM0025	PMED4_00241	Cyclophilin-type peptidyl-prolyl cis-trans isomerase	7.13259	TRUE	8	3.42346	0.554636	3.33099	0.565192	2.71024	4.32056
PMM0026	PMED4_00251	efp Elongation factor P (EF-P)	9.74016	TRUE	5	1.48833	0.0806526	1.76134	0.0806526	1.56833	2.00852
PMM0027	PMED4_00261	accB Biotin / Lipoyl attachment:Acetyl-CoA biotin carboxyl carrier subunit	9.17333	TRUE	12	4.92329	0.246983	2.58215	0.0482535	2.1799	3.16643
PMM0028	PMED4_00271	pdxA putative pyridoxal phosphate biosynthetic protein PdxA	4.90141	FALSE		4.66843	1.11357	4.66981	1.11357	4.26688	5.15676
PMM0029	PMED4_00281	Nucleoside-diphosphate-sugar epimerases	4.96585	FALSE		8.78776	5.90837	5.5791	5.90837	4.74538	6.76821
PMM0030	PMED4_00291	possible Transcription factor TFIID (or TATA-b	4.15468	FALSE		1.73294	0.703534	2.11856	0.703534	1.87737	2.43087
PMM0031	PMED4_00301	HNH endonuclease:HNH nuclease	8.01728	TRUE	3	2.3524	0.397977	1.69099	0.397977	1.45483	2.01869
PMM0032	PMED4_00311	type II secretion system protein-like	6.24681	TRUE	7	0.954156	0.169752	1.25728	0.169752	1.06242	1.53969
PMM0033	PMED4_00321	conserved hypothetical protein	5.56165	TRUE	3	1.93086	0.746287	1.93086	0.746287	1.70146	2.23177
PMM0034	PMED4_00331	conserved hypothetical protein	11.0698	TRUE	5	2.11479	0.0789009	1.77493	0.0789009	1.70744	1.84797
PMM0035	PMED4_00341	DHSS soluble hydrogenase small subunit	7.08694	TRUE	5	3.68929	0.341711	3.43886	0.153286	3.15103	3.78457
PMM0036	PMED4_00351	CbiD protein	4.65567	FALSE		2.27348	0.656919	3.8787	0.656919	3.44037	4.44503
PMM0037	PMED4_00361	guaA Glutamine amidotransferase class-I:GMP synthase	5.64244	TRUE	5	4.28546	0.552758	4.15227	0.552758	4.09344	4.21283
PMM0038	PMED4_00371	hypothetical	3.07544	FALSE		16.1465	2.43659	4.37449	2.86855	NA	NA
PMM0039	PMED4_00381	conserved hypothetical protein	5.85252	TRUE	7	2.7962	0.898683	2.7962	0.898683	2.72063	2.8761
PMM0040	PMED4_00401	Putative penicillin-binding protein	3.49563	FALSE		17.504	5.99491	13.3081	5.99491	10.2705	18.8972
PMM0041	PMED4_00411	possible reductase	6.49452	TRUE	10	6.1325	0.584743	5.62232	0.584743	4.97268	6.46721
PMM0042	PMED4_00421	flavoprotein	5.21477	FALSE		6.92393	4.20086	8.10029	1.15686	5.56995	14.8434
PMM0043	PMED4_00431	flavoprotein	7.39214	TRUE	5	2.22691	0.218322	2.61945	0.218322	2.41429	2.86272
PMM0044	PMED4_00441	alaS Alanyl-tRNA synthetase	6.23002	TRUE	10	4.98165	1.34135	6.81167	1.34135	5.80897	8.23274
PMM0045	PMED4_00451	Orn/DAP/Arg decarboxylases family 2	3.30522	FALSE		9.26272	1.69716	9.65254	1.69716	8.78815	10.7055
PMM0046	PMED4_00461	Nucleoside diphosphate kinase	8.01284	TRUE	1	1.96322	0.205214	2.61713	0.205214	2.38426	2.9004
PMM0047	PMED4_00471	dadA putative thiamine biosynthesis oxidoreductase	4.0145	FALSE		3.95857	0.827742	3.95857	0.827742	3.06124	5.6001
PMM0048	PMED4_00481	gatB Glutamyl-tRNA (Gln) amidotransferase subunit B	7.03222	TRUE	1	2.83817	0.379079	3.53389	0.379079	3.21601	3.92151
PMM0049	PMED4_00491	coaE putative dephospho-CoA kinase	4.06848	FALSE		2.19012	0.4862	2.19012	0.4862	NA	NA
PMM0050	PMED4_00501	argJ ArgJ family	4.26576	FALSE		9.70802	1.36482	10.7944	1.36482	8.44074	14.9681
PMM0051	PMED4_00511	ATPases involved in chromosome partitioning	9.57823	TRUE	1	2.02904	0.196268	1.96619	0.196268	1.67998	2.36994
PMM0052	PMED4_00521	Aldo/keto reductase family	2.84787	FALSE		8.8591	4.74294	5.27034	4.74294	4.29088	6.82922
PMM0053	PMED4_00541	Putative RNA methylase family UPF0020	2.92362	FALSE		34.0599	12.3077	7.01111	12.3077	5.47089	9.75836
PMM0054	PMED4_00551	conserved hypothetical protein	6.4784	TRUE	3	1.87351	0.381399	2.49336	0.381399	2.10155	3.06476
PMM0055	PMED4_00561	conserved hypothetical protein	6.57381	TRUE	7	1.14227	0.212015	1.25239	0.212015	1.18636	1.32622
PMM0056	PMED4_00581	conserved hypothetical protein	7.48679	TRUE	10	3.27491	0.147722	3.80396	0.147722	3.38791	4.33651
PMM0057	PMED4_00591	smc putative chromosome segregation protein, SMC ATPase superfamily	3.83944	FALSE		17.6534	5.21917	17.7666	4.63646	16.4209	19.3526
PMM0058	PMED4_00601	Uncharacterized conserved protein	6.0994	TRUE	10	7.01232	3.54108	7.72998	3.54108	6.0161	10.8094
PMM0059	PMED4_00611	cyanobacteria-specific protein related to lipid A disaccharide synthetase	4.31242	FALSE		4.90917	1.34401	4.96206	0.91304	3.9403	6.69926
PMM0060	PMED4_00621	accC acetyl-CoA carboxylase, biotin carboxylase subunit	7.92629	TRUE	3	1.53401	0.311862	1.46489	0.311862	1.42774	1.50401
PMM0061	PMED4_00631	YGGT family, conserved hypothetical integral membrane protein	6.50311	TRUE	3	1.60289	0.308402	1.33181	0.308402	1.21334	1.47592
PMM0063	PMED4_00651	conserved hypothetical protein	8.18183	TRUE	5	3.41178	0.118396	3.05984	0.0939794	2.67637	3.57157
PMM0064	PMED4_00661	hli2 possible high light inducible protein	6.02865	TRUE	8	4.19814	0.995939	6.84495	0.995939	6.07161	7.84404
PMM0065	PMED4_00671	ABC transporter, ATP binding protein	5.73611	TRUE	8	4.26159	1.78667	4.6778	1.78667	3.55789	6.82658
PMM0066	PMED4_00681	conserved hypothetical protein	5.16057	FALSE		1.64638	0.851664	3.21682	0.851664	2.66519	4.05639
PMM0067	PMED4_00691	HIT (Histidine triad) family protein	5.88184	TRUE	3	3.84667	2.43759	3.84667	1.94806	3.20185	4.8167
PMM0068	PMED4_00701	def putative formylmethionine deformylase	5.69694	TRUE	6	0.919793	0.304576	0.919793	0.304576	NA	NA
PMM0069	PMED4_00711	Esterase/lipase/thioesterase family active site	3.69026	FALSE		9.76145	1.91384	10.8095	1.91384	8.25873	15.6399
PMM0070	PMED4_00721	putative cysteine desulfurase or selenocysteine lyase	6.1796	TRUE	10	2.32993	1.7487	9.16193	1.7487	7.64342	11.4334
PMM0071	PMED4_00731	ABC transporter, membrane component	3.05467	FALSE		14.1723	6.10255	16.0647	3.44157	12.446	22.6502
PMM0072	PMED4_00741	ABC transporter, ATP binding component	5.5291	TRUE	8	4.75493	0.997043	4.98685	0.959548	3.54771	8.39043
PMM0073	PMED4_00751	ABC transporter, membrane component	8.28289	TRUE	1	1.83848	0.212264	2.42909	0.212264	2.17999	2.74247
PMM0074	PMED4_00761	conserved hypothetical	2.66604	FALSE		3.89175	1.46479	3.89175	0.2431	3.03529	5.42154
PMM0075	PMED4_00771	Uncharacterized protein conserved in bacteria	8.33645	TRUE	3	1.55532	0.143902	2.15519	0.143902	1.80438	2.67531
PMM0076	PMED4_00791	pgm Phosphoglucomutase	5.91772	TRUE	5	3.0293	0.326766	3.30113	0.326766	3.17057	3.44291
PMM0077	PMED4_00801	mgs1 putative ATPase, AAA family	4.6687	FALSE		7.35883	3.44277	11.1991	3.44277	9.0423	14.7072
PMM0078	PMED4_00811	possible 4'-phosphopantetheinyl transferase family protein	2.88901	FALSE		4.30688	2.34605	2.60281	2.34605	NA	NA
PMM0079	PMED4_00821	bcp putative bacterioferritin comigratory (BCP) protein	6.96151	TRUE	3	2.06227	0.230332	2.08098	0.230332	1.72743	2.61649
PMM0080	PMED4_00831	Predicted transcriptional regulator	3.11935	FALSE		7.90142	2.50986	8.71008	2.50986	7.04332	11.4102
PMM0081	PMED4_00841	cysH Phosphoadenosine phosphosulfate reductase	6.15414	TRUE	3	1.71086	0.252788	1.44636	0.252788	1.32784	1.58811
PMM0082	PMED4_00851	putative NADH dehydrogenase, transport associated	4.30064	FALSE		1.98486	1.10612	2.99722	1.10612	2.3154	4.2482
PMM0083	PMED4_00861	putative sodium/sulfate transporter, DASS family	6.6664	TRUE	10	4.21533	0.863217	4.27571	0.538613	3.76463	4.94737
PMM0084	PMED4_00871	possible sodium transporter, Trk family	5.56789	TRUE	10	7.72687	7.07967	2.50297	7.07967	NA	NA
PMM0085	PMED4_00881	putative potassium channel, VIC family	6.7818	TRUE	1	2.22065	1.3701	3.95659	1.3701	3.3495	4.83245
PMM0086	PMED4_00891	Conserved hypothetical protein	8.14322	TRUE	6	0.829978	0.0994734	0.829978	0.0994734	NA	NA
PMM0087	PMED4_00901	conserved hypothetical protein	7.27007	TRUE	5	2.44512	0.0810971	2.46468	0.0810971	2.31657	2.63302
PMM0088	PMED4_00911	conserved hypothetical protein	8.09554	TRUE	5	2.21913	0.128061	1.92576	0.128061	1.87266	1.98195
PMM0089	PMED4_00931	ABC transporter, ATP binding component	3.71263	FALSE		7.60452	2.65651	8.15037	2.65651	6.62561	10.5867
PMM0090	PMED4_00951	possible serine protease	3.39122	FALSE		3.34275	0.635275	3.34275	0.635275	3.20078	3.49788
PMM0091	PMED4_00961	conserved hypothetical protein	7.0183	TRUE	7	0.893311	0.121527	1.07752	0.121527	0.962884	1.22314
PMM0092	PMED4_00971	conserved hypothetical protein	7.81866	TRUE	5	2.26774	0.300287	2.71971	0.300287	2.37498	3.18149
PMM0093	PMED4_00981	hli1 possible high light inducible protein	10.1257	TRUE	5	1.45837	0.134674	1.71437	0.134674	1.66347	1.76848
PMM0094	PMED4_00991	conserved hypothetical protein	7.05935	TRUE	8	4.22413	1.10577	4.26674	1.10577	3.35353	5.86343
PMM0095	PMED4_01001	similar to serum resistance locus BrkB	6.51662	TRUE	1	1.59519	0.391276	3.31392	0.391276	2.7726	4.1179
PMM0096	PMED4_01011	inositol monophosphate family protein	6.35596	TRUE	8	5.63272	1.24659	5.88229	1.24659	4.55198	8.31124
PMM0097	PMED4_01021	possible RND family outer membrane efflux protein	3.74828	FALSE		6.271	3.20893	6.69464	3.20893	5.77637	7.96003
PMM0098	PMED4_01031	possible Fe-S oxidoreductase	3.20326	FALSE		4.03035	1.18049	4.03035	1.18049	3.8305	4.25219
PMM0099	PMED4_01041	conserved hypothetical protein	5.5808	TRUE	7	1.45554	0.665721	2.31126	0.665721	1.72556	3.49889
PMM0100	PMED4_01051	nadB L-aspartate oxidase	5.89744	TRUE	8	5.97267	2.33637	6.70052	2.33637	5.19165	9.44579
PMM0101	PMED4_01061	Predicted membrane protein	7.08367	TRUE	1	2.31663	0.136171	2.75394	0.136171	2.45146	3.14158
PMM0102	PMED4_01071	possible Fe-S oxidoreductase	3.59017	FALSE		6.63032	4.98757	7.4011	4.98757	5.74439	10.4007
PMM0103	PMED4_01091	conserved hypothetical protein	5.00834	FALSE		1.43519	0.539962	2.10863	0.539962	1.65914	2.89217
PMM0104	PMED4_01101	Uncharacterized protein conserved in bacteria	2.2846	FALSE		79.18	8.7212	28.7543	5.32018	24.3739	35.0543
PMM0105	PMED4_01111	ribG RibD/ribG C-terminal domain	4.07035	FALSE		5.18007	0.670255	1.73972	1.30636	NA	NA
PMM0106	PMED4_01121	6-pyruvoyl tetrahydropterin synthase	9.32266	TRUE	12	3.32957	0.0845164	1.97477	0.0845164	1.70395	2.34794
PMM0107	PMED4_01131	aroK Shikimate kinase	3.38858	FALSE		4.41641	3.02578	4.41641	3.02578	3.89244	5.1034
PMM0108	PMED4_01141	conserved hypothetical protein	2.86451	FALSE		3.88607	1.69461	3.88607	1.69461	3.11512	5.16412
PMM0109	PMED4_01151	possible POLO box duplicated region.	5.08851	FALSE		2.56303	0.75666	3.29942	0.580311	2.83517	3.94548
PMM0110	PMED4_01161	putative glutathione S-transferase	4.45888	FALSE		1.4407	0.502362	1.79587	0.502362	1.57211	2.09389
PMM0111	PMED4_01171	conserved hypothetical protein	4.71098	FALSE		1.20815	0.302841	1.20815	0.302841	NA	NA
PMM0112	PMED4_01181	rbfA Ribosome-binding factor A	3.70215	FALSE		2.22017	0.931254	2.63152	0.931254	2.37723	2.94674
PMM0113	PMED4_01191	hemD putative uroporphyrinogen III synthase	3.62213	FALSE		4.08363	2.61136	6.22924	2.61136	5.02001	8.2059
PMM0114	PMED4_01201	Predicted integral membrane protein	6.0467	TRUE	10	4.95374	1.5001	6.8631	1.5001	5.53001	9.04307
PMM0115	PMED4_01211	crtQ zeta-carotene desaturase	7.7186	TRUE	1	2.06915	0.814067	3.4223	0.814067	3.04342	3.90894
PMM0116	PMED4_01221	Uncharacterized conserved protein	8.3936	TRUE	7	1.12116	0.334116	1.12609	0.334116	1.12324	1.12895
PMM0117	PMED4_01231	conserved hypothetical protein	6.9277	TRUE	5	2.26038	0.212244	2.38613	0.212244	2.16679	2.65488
PMM0118	PMED4_01241	Uncharacterized protein conserved in bacteria	4.26475	FALSE		6.08796	2.82932	7.03471	2.82932	5.07811	11.4442
PMM0119	PMED4_01251	conserved hypothetical protein	3.99792	FALSE		2.28171	4.80641	2.28171	4.80641	NA	NA
PMM0120	PMED4_01261	putative cell division inhibitor	4.14831	FALSE		6.34405	2.22035	6.68475	2.22035	5.8684	7.76493
PMM0121	PMED4_01271	conserved hypothetical protein	4.81782	FALSE		2.30479	0.644113	2.1677	0.644113	2.09573	2.24479
PMM0122	PMED4_01281	possible heat shock protein DnaJ	3.10797	FALSE		14.0565	1.74176	4.51226	0.829147	NA	NA
PMM0123	PMED4_01291	cysK2 O-acetylserine (thiol)-lyase A	6.13188	TRUE	7	1.72585	0.633281	2.53804	0.633281	1.99578	3.48489
PMM0124	PMED4_01301	conserved hypothetical protein in cyanobacteria	7.21639	TRUE	3	1.32977	0.12202	1.92234	0.12202	1.70922	2.19618
PMM0125	PMED4_01311	possible ABC transporter, ATP-binding component	5.87528	TRUE	12	4.73983	0.554417	3.25004	0.33485	2.9403	3.63271
PMM0126	PMED4_01321	possible Herpesvirus UL6 like	4.47782	FALSE		3.22708	0.834997	4.79705	0.834997	4.00445	5.98083
PMM0127	PMED4_01331	possible Signal peptide binding domain	4.79692	FALSE		1.60981	0.538058	2.00256	0.538058	1.75531	2.33088
PMM0128	PMED4_01341	rpaA two-component response regulator	8.95796	TRUE	3	1.81304	0.349536	2.14103	0.349536	1.91541	2.42691
PMM0129	PMED4_01351	holB DNA polymerase III, delta prime subunit	2.6185	FALSE		18.1297	7.7661	3.86403	7.7661	NA	NA
PMM0130	PMED4_01361	Thymidylate kinase	4.58055	FALSE		12.8947	2.26298	12.6731	1.54583	10.9911	14.9629
PMM0131	PMED4_01371	putative P-type ATPase transporter for copper	6.22124	TRUE	8	2.09928	0.77306	4.4818	0.77306	3.53155	6.13169
PMM0132	PMED4_01381	cyanobacterial conserved hypothetical	5.75721	TRUE	7	1.3531	0.396023	1.93476	0.396023	1.55006	2.57346
PMM0133	PMED4_01391	sms putative DNA repair protein RadA	3.7295	FALSE		4.16163	1.87622	5.81195	1.52748	5.02037	6.89988
PMM0134	PMED4_01401	rpaB two-component response regulator	7.56006	TRUE	3	1.60584	0.40696	1.43434	0.40696	1.35104	1.52859
PMM0135	PMED4_01411	plsX fatty acid/phospholipid synthesis protein PlsX	7.14138	TRUE	8	4.85935	0.991006	5.03386	1.02871	3.64123	8.15146
PMM0136	PMED4_01421	fabH 3-oxoacyl-[acyl-carrier-protein] synthase III	5.40176	TRUE	7	2.13032	1.47073	2.13032	1.47073	NA	NA
PMM0137	PMED4_01431	fabD Malonyl coenzyme A-acyl carrier protein transacylase	7.57535	TRUE	5	2.90729	0.242202	2.94311	0.242202	2.8678	3.02248
PMM0138	PMED4_01441	plsC putative 1-acyl-sn-glycerol-3-phosphate acyltransferase	4.8854	FALSE		1.76644	1.46836	5.45784	1.46836	3.63107	10.9836
PMM0139	PMED4_01451	Inactive homolog of metal-dependent proteases, putative molecular chaperone	4.59763	FALSE		2.24727	0.57223	2.3398	0.57223	2.28547	2.39678
PMM0140	PMED4_01461	ycf34 putative Ycf34	7.11555	TRUE	6	0.624269	0.102884	0.624269	0.102884	NA	NA
PMM0141	PMED4_01471	Poly A polymerase family	2.34245	FALSE		36.9179	5.53443	21.4454	4.6352	18.6356	25.2528
PMM0142	PMED4_01481	RNA-binding region RNP-1 (RNA recognition motif)	10.0371	TRUE	1	1.05808	0.0820355	1.66147	0.0820355	1.44737	1.9499
PMM0143	PMED4_01491	crtB,pys Squalene and phytoene synthases	5.76913	TRUE	10	4.61164	1.45976	4.93966	1.45976	3.8738	6.81469
PMM0144	PMED4_01501	pds phytoene desaturase	8.00564	TRUE	5	2.39827	0.140781	2.26859	0.140781	2.07431	2.50301
PMM0145	PMED4_01511	NADH dehydrogenase I subunit M	8.16347	TRUE	5	2.10145	0.106045	1.73799	0.106045	1.64462	1.84261
PMM0146	PMED4_01521	conserved hypothetical protein	8.12949	TRUE	12	3.83173	0.370572	3.70749	0.370572	3.21289	4.38207
PMM0147	PMED4_01531	rbcR putative Rubisco transcriptional regulator	6.98101	TRUE	3	1.92327	0.381548	1.92327	0.381548	1.67552	2.25698
PMM0148	PMED4_01541	Predicted membrane protein	5.4469	TRUE	1	2.53228	0.520261	3.35193	0.520261	2.96727	3.85118
PMM0149	PMED4_01551	ndhF putative NADH Dehydrogenase (complex I) subunit (chain 5)	8.31937	TRUE	8	2.88767	0.502125	2.94464	0.502125	2.38256	3.8538
PMM0150	PMED4_01561	ndhD putative NADH dehydrogenase subunit (chain 4)	7.6049	TRUE	12	3.33211	0.616423	3.08666	0.616423	2.96544	3.21822
PMM0151	PMED4_01571	Uncharacterized conserved protein	4.22316	FALSE		3.00032	0.444269	3.00032	0.444269	2.7613	3.28463
PMM0152	PMED4_01581	Putative sugar-phosphate nucleotidyl transferase	7.40414	TRUE	3	2.0976	0.51256	2.03041	0.51256	1.99354	2.06867
PMM0153	PMED4_01591	metF Methylenetetrahydrofolate reductase	6.07962	TRUE	5	2.38675	0.313364	2.74523	0.313364	2.56394	2.95411
PMM0154	PMED4_01601	Bacterial regulatory protein, LuxR family	9.5543	TRUE	3	1.29427	0.224639	1.14491	0.224639	1.0734	1.22664
PMM0155	PMED4_01611	Uncharacterized protein conserved in bacteria	3.31743	FALSE		4.9451	3.81707	6.73733	3.81707	5.33298	9.14567
PMM0156	PMED4_01621	predicted inorganic polyphosphate / ATP-NAD+ kinase	4.3529	FALSE		12.6892	4.88657	14.189	4.18979	11.1391	19.5386
PMM0157	PMED4_01631	ndhE putative NADH Dehydrogenase subunit	6.45596	TRUE	10	4.89537	0.620929	4.24272	0.322311	3.221	6.21375
PMM0158	PMED4_01641	ndhG putative NADH Dehydrogenase (complex I) subunit (chain 6)	6.4308	TRUE	8	3.383	0.633984	3.51687	0.633984	2.73686	4.91869
PMM0159	PMED4_01651	ndhI putative NADH Dehydrogenase subunit	7.92325	TRUE	12	2.8049	0.10078	2.44832	0.10078	2.31531	2.59754
PMM0160	PMED4_01661	ndhA putative respiratory-chain NADH dehydrogenase subunit	7.97765	TRUE	5	2.86689	0.299246	2.99954	0.299246	2.91074	3.09392
PMM0161	PMED4_01671	gltA Citrate synthase	8.21584	TRUE	3	1.57218	0.354504	1.70412	0.354504	1.62536	1.79089
PMM0162	PMED4_01681	Conserved hypothetical protein	1.7628	FALSE		84.8035	7.81789	12.6925	7.54976	11.0333	14.939
PMM0163	PMED4_01691	pspE Rhodanese-like	6.60654	TRUE	6	0.862183	0.194392	0.862183	0.194392	NA	NA
PMM0164	PMED4_01701	trpB Tryptophan synthase subunit beta	7.11368	TRUE	3	1.99297	0.137845	2.72467	0.137845	2.34801	3.24526
PMM0165	PMED4_01711	Translation initiation factor SUI1	2.29008	FALSE		70.1101	415.003	8.71537	NA	8.18057	9.32497
PMM0166	PMED4_01721	cysC Adenylylsulfate kinase	5.99372	TRUE	3	2.06044	0.183906	2.52486	0.183906	2.16549	3.02725
PMM0167	PMED4_01731	purE Phosphoribosylaminoimidazole carboxylase	5.31256	FALSE		1.56271	0.538011	2.03454	0.538011	1.73253	2.46408
PMM0168	PMED4_01741	chlM Mg-protoporphyrin IX methyltransferase	5.37493	FALSE		2.46924	0.305206	3.45063	0.305206	2.96497	4.12656
PMM0169	PMED4_01751	two-component response regulator	6.51638	TRUE	1	1.6127	0.454834	3.09826	0.454834	2.55537	3.93405
PMM0170	PMED4_01761	NifS-like aminotransferase class-V	5.11492	FALSE		2.46779	0.453948	2.46779	0.453948	2.20251	2.80572
PMM0171	PMED4_01771	Predicted S-adenosylmethionine-dependent methyltransferase	3.7844	FALSE		7.59553	1.09068	5.08889	0.230746	4.88122	5.31503
PMM0172	PMED4_01781	ndhH putative NADH dehydrogenase subunit	8.4243	TRUE	5	2.40083	0.191355	2.36227	0.191355	2.29784	2.43043
PMM0173	PMED4_01791	Predicted thioesterase	4.83074	FALSE		4.67781	1.00257	1.99314	1.53396	NA	NA
PMM0174	PMED4_01801	menE probable O-succinylbenzoic acid--CoA ligase (OSB-CoA synthetase)	2.99094	FALSE		72.6856	23.47	9.28964	15.2943	NA	NA
PMM0175	PMED4_01811	menC putative O-succinylbenzoate synthase	3.86345	FALSE		30.1772	9.40153	13.8955	9.40153	11.5476	17.4419
PMM0176	PMED4_01821	menA 1,4-dihydroxy-2-naphthoate (DHNA) octaprenyltransferase; UbiA prenyltranferase family	3.1974	FALSE		2.46642	1.68166	3.7939	1.68166	2.89447	5.50433
PMM0177	PMED4_01831	menF Isochorismate synthase	4.04891	FALSE		4.98916	3.13031	7.02161	3.13031	5.8697	8.73603
PMM0178	PMED4_01841	gshB putative Glutathione synthetase	4.08386	FALSE		4.95774	1.07993	5.07818	1.07993	4.72767	5.48482
PMM0179	PMED4_01851	Glutaredoxin	7.43924	TRUE	7	1.66135	0.377474	1.56532	0.377474	1.51477	1.61937
PMM0180	PMED4_01861	prfB peptide chain release factor RF-2	4.18441	FALSE		4.12136	2.0808	4.12136	2.0808	3.34503	5.36693
PMM0181	PMED4_01871	conserved hypothetical protein	5.4388	TRUE	1	2.05521	0.693594	3.36326	0.693594	3.01776	3.7981
PMM0182	PMED4_01881	Predicted metal-dependent hydrolase	2.96822	FALSE		8.04524	3.51145	8.71742	3.51145	7.03597	11.4549
PMM0183	PMED4_01891	dgkA Prokaryotic diacylglycerol kinase	2.3266	FALSE		36.9834	8.76476	6.81852	8.76476	6.78287	6.85456
PMM0184	PMED4_01901	pabA para-aminobenzoate synthase component II	3.46666	FALSE		3.31428	4.60336	3.31428	4.60336	2.87555	3.91099
PMM0185	PMED4_01911	Predicted Zn-dependent hydrolases of the beta-lactamase fold	4.5625	FALSE		3.625	3.02045	3.625	3.02045	3.12846	4.3089
PMM0186	PMED4_01921	hisC Aminotransferases class-I	3.84481	FALSE		7.78032	4.14919	8.73429	4.14919	6.80682	12.1846
PMM0187	PMED4_01931	argS Arginyl-tRNA synthetase	3.81276	FALSE		8.01325	3.13901	8.90971	3.13901	6.98586	12.2959
PMM0188	PMED4_01941	nadC Nicotinate-nucleotide pyrophosphorylase:Quinolinate phosphoriobsyl transferase	4.67681	FALSE		1.13627	0.100589	1.13627	0.100589	NA	NA
PMM0189	PMED4_01951	putative thiophen / furan oxidation protein	3.34385	FALSE		16.5697	1.16155	3.70354	1.16155	NA	NA
PMM0190	PMED4_01961	Uncharacterized protein conserved in bacteria	5.30207	FALSE		2.37933	0.729903	4.40282	0.729903	3.59867	5.66979
PMM0191	PMED4_01971	spoT guanosine-3',5'-bis(diphosphate) 3'-diphosphatase, (ppGpp)ase	4.98753	FALSE		5.64447	0.683793	5.56533	0.335481	4.81886	6.58546
PMM0192	PMED4_01981	ABC transporter, ATP binding component, possibly for oligopeptides	2.22636	FALSE		70.4017	5.33303	16.7144	5.33303	12.7496	24.2581
PMM0193	PMED4_01991	rluD putative pseudouridylate synthase specific to ribosomal large subunit	4.90766	FALSE		4.95636	1.18179	5.12438	1.18179	4.42101	6.09392
PMM0194	PMED4_02001	Predicted GTPases	3.59748	FALSE		2.16795	0.642276	2.16795	0.642276	NA	NA
PMM0195	PMED4_02011	pgk Phosphoglycerate kinase	8.59399	TRUE	12	2.43782	0.165513	2.16207	0.165513	2.05647	2.2791
PMM0196	PMED4_02021	conserved hypothetical protein	2.06799	FALSE		18.3667	2.07132	19.4477	2.07132	17.621	21.697
PMM0197	PMED4_02031	murG Undecaprenyl-PP-MurNAc-pentapeptide-UDPGlcNAc GlcNAc transferase	2.6967	FALSE		67.3645	8.99243	34.165	2.31904	25.6238	51.2476
PMM0198	PMED4_02041	Aminotransferases class-I	3.21789	FALSE		36.6398	7.69063	14.6296	7.69063	11.9366	18.8918
PMM0199	PMED4_02051	pyrD Dihydroorotate dehydrogenase	3.29577	FALSE		18.9371	10.5564	3.97937	10.5564	NA	NA
PMM0200	PMED4_02061	rnhA possible ribonuclease HI	4.90173	FALSE		14.7763	4.05645	6.26809	1.93202	5.64267	7.04943
PMM0201	PMED4_02071	rplL 50S ribosomal protein L7/L12	10.5492	TRUE	9	6.51909	0.722121	6.02511	0.512185	5.22113	7.12175
PMM0202	PMED4_02081	rplJ 50S ribosomal protein L10	10.9954	TRUE	9	6.14554	0.93806	5.9475	0.748684	5.301	6.77359
PMM0203	PMED4_02091	rplA 50S ribosomal protein L1	9.75959	TRUE	10	2.92544	0.559022	2.85378	0.559022	2.34137	3.65332
PMM0204	PMED4_02101	rplK 50S ribosomal protein L11	9.28654	TRUE	8	2.51217	0.482381	2.49648	0.482381	2.07828	3.12538
PMM0205	PMED4_02111	nusG transcription antitermination protein, NusG	8.92619	TRUE	5	2.05577	0.196817	2.34719	0.196817	2.08714	2.68127
PMM0206	PMED4_02121	secE putative preprotein translocase, SecE subunit	8.55208	TRUE	3	1.3127	0.309538	1.33321	0.309538	1.32129	1.34534
PMM0207	PMED4_02131	clpB2 putative ATP-dependent Clp protease, Hsp 100, ATP-binding subunit ClpB	3.60728	FALSE		7.68796	2.49033	7.85548	0.621282	7.19744	8.64595
PMM0208	PMED4_02141	eno Enolase	7.27264	TRUE	5	1.94849	0.143437	2.45714	0.143437	2.15778	2.85295
PMM0209	PMED4_02151	possible kinase	6.45629	TRUE	8	4.71891	1.30126	4.98987	1.30126	4.27032	6.00104
PMM0210	PMED4_02161	Conserved hypothetical protein	3.74723	FALSE		1.19582	0.148375	1.19582	0.148375	NA	NA
PMM0211	PMED4_02171	trxB FAD-dependent pyridine nucleotide-disulphide oxidoreductase	9.61233	TRUE	3	1.30985	0.349213	1.26785	0.349213	1.2448	1.29176
PMM0212	PMED4_02181	conserved hypothetical protein	7.6874	TRUE	9	6.52429	0.450832	8.64955	1.47456	7.4056	10.3958
PMM0213	PMED4_02191	sbtA putative sodium-dependent bicarbonate transporter	7.97446	TRUE	9	5.48135	0.318555	5.84699	0.318555	4.57494	8.09884
PMM0214	PMED4_02201	putative sulfate transporter	10.3846	TRUE	10	3.43795	0.162104	4.07878	0.162104	3.6621	4.60244
PMM0215	PMED4_02211	Delta-aminolevulinic acid dehydratase	8.56321	TRUE	7	1.08285	0.163339	2.29258	0.163339	1.89212	2.90805
PMM0216	PMED4_02221	Glyoxalase/Bleomycin resistance protein/Dioxygenase superfamily	7.24839	TRUE	7	1.8521	1.49968	4.339	1.49968	3.46256	5.80947
PMM0217	PMED4_02231	mutS putative DNA mismatch repair protein MutS family	3.42874	FALSE		17.7938	6.15616	21.4217	6.15616	16.9269	29.1668
PMM0218	PMED4_02241	GTP1/OBG family	4.17976	FALSE		4.82785	4.14999	4.82785	4.14999	4.61672	5.05922
PMM0220	PMED4_02256	conserved hypothetical protein	8.01764	TRUE	3	1.24474	0.206462	1.19816	0.206462	1.17282	1.22462
PMM0221	PMED4_02261	Glutathione S-transferase C terminus	3.18072	FALSE		4.87084	1.78321	2.95046	1.78321	NA	NA
PMM0222	PMED4_02271	putative aspartoacylase	3.18358	FALSE		4.08359	4.12487	6.03989	2.00646	5.04464	7.52435
PMM0223	PMED4_02281	psbA Photosystem II PsbA protein (D1)	14.2995	TRUE	11	40.0634	74.831	70.9558	73.2502	60.3615	86.0606
PMM0224	PMED4_02291	aroC Chorismate synthase	7.89423	TRUE	10	4.56047	0.928497	4.82526	0.928497	4.57683	5.10221
PMM0225	PMED4_02301	eda possible 2-keto-3-deoxy-6-phosphogluconate aldolase	3.5284	FALSE		34.9166	13.5959	12.5252	2.43219	9.67908	17.7423
PMM0226	PMED4_02311	ftsH2 cell division protein FtsH2	9.93847	TRUE	10	4.02867	0.490539	4.42511	0.490539	4.08531	4.82656
PMM0227	PMED4_02321	cysD ATP-sulfurylase	8.04846	TRUE	10	4.07799	0.326995	3.86348	0.0857014	2.8456	6.01511
PMM0228	PMED4_02331	psbO Photosystem II manganese-stabilizing protein	11.2581	TRUE	12	2.49593	0.127066	2.07371	0.127066	1.90232	2.27903
PMM0229	PMED4_02341	dfp putative p-pantothenate cysteine ligase and p-pantothenenoylcysteine decarboxylase	5.33445	FALSE		4.03282	0.852204	5.20627	0.852204	4.67802	5.869
PMM0231	PMED4_02361	conserved hypothetical protein	6.68506	TRUE	3	1.47997	0.563083	2.48022	0.563083	2.09513	3.03874
PMM0232	PMED4_02371	conserved hypothetical protein	4.83435	FALSE		2.50032	1.29885	2.50032	1.29885	2.40903	2.59881
PMM0233	PMED4_02381	pyrB aspartate carbamoyltransferase	6.70119	TRUE	5	3.31402	0.397472	3.81734	0.186201	3.57684	4.09252
PMM0234	PMED4_02391	possible Methylpurine-DNA glycosylase (MPG)	4.77592	FALSE		1.78649	0.530127	2.1261	0.530127	1.91583	2.38823
PMM0235	PMED4_02401	gatC Glutamyl-tRNA(Gln) amidotransferase subunit C	6.6543	TRUE	6	0.961756	0.226293	1.28605	0.226293	1.07648	1.59694
PMM0236	PMED4_pseudo_1	crtR beta carotene hydroxylase	5.83493	TRUE	1	1.96264	0.434052	3.12257	0.434052	2.81446	3.50645
PMM0237	PMED4_02421	conserved hypothetical protein	3.24434	FALSE		19.5748	2.3464	2.5163	2.3464	NA	NA
PMM0238	PMED4_02431	ileS Isoleucyl-tRNA synthetase	5.1196	FALSE		7.19932	1.3852	8.09475	1.3852	6.85454	9.88288
PMM0239	PMED4_02441	conserved hypothetical protein	6.84229	TRUE	1	1.52267	0.185743	2.89598	0.185743	2.45165	3.53704
PMM0240	PMED4_02451	Predicted SAM-dependent methyltransferase	1.99215	FALSE		83.5376	18.658	8.72742	4.49677	7.39676	10.6419
PMM0241	PMED4_02461	Phosphotransferase superclass	2.6438	FALSE		65.4398	2.65715	8.45981	2.65715	7.64505	9.46894
PMM0242	PMED4_02471	txlA thioredoxin-like protein TxlA	4.74447	FALSE		1.58758	0.787014	2.16994	0.787014	1.7907	2.75299
PMM_or0124	-	conserved hypothetical protein	7.84672	TRUE	12	2.02613	0.541599	2.54494	0.541599	2.12625	3.16895
PMM0243	PMED4_02481	possible Thy1 protein homolog	6.18812	TRUE	8	2.70306	0.236294	2.72416	0.236294	2.2149	3.53752
PMM0244	PMED4_02491	dcd dCTP Deaminase	6.25668	TRUE	5	2.6864	0.213108	2.48667	0.213108	2.33818	2.65532
PMM0245	PMED4_02501	cob(I)alamin adenosyltransferase	6.45018	TRUE	7	1.31257	0.482379	1.64593	0.482379	1.43545	1.92874
PMM0246	PMED4_02511	ntcA Global nitrogen regulatory protein, CRP family of transcriptional regulators	4.7032	FALSE		1.90922	0.722037	2.17749	0.722037	2.01409	2.36974
PMM0247	PMED4_02521	conserved hypothetical protein	2.79998	FALSE		15.0154	1.04606	3.52469	1.04606	NA	NA
PMM0248	PMED4_02531	conserved hypothetical protein	3.08002	FALSE		9.56743	3.62042	10.2096	3.62042	8.80047	12.1562
PMM0249	PMED4_02541	conserved hypothetical protein	3.53551	FALSE		6.98689	4.49511	7.78962	4.49511	6.15445	10.6081
PMM0250	PMED4_02551	pth Peptidyl-tRNA hydrolase	4.30254	FALSE		5.18819	1.72039	2.36535	1.72039	NA	NA
PMM0251	PMED4_02561	psbH Photosystem II PsbH protein	9.63916	TRUE	3	1.08107	0.265894	1.6801	0.265894	1.42574	2.04493
PMM0252	PMED4_02571	psbN Photosystem II reaction centre N protein (psbN)	11.1412	TRUE	5	2.4395	0.123769	1.81486	0.123769	1.7168	1.9248
PMM0253	PMED4_02581	photosystem II reaction center PsbI protein	10.2557	TRUE	5	2.29001	0.0529448	1.32948	0.0529448	1.22648	1.45138
PMM0254	PMED4_02591	conserved hypothetical protein	5.11045	FALSE		2.18319	1.34964	4.46578	1.34964	3.4604	6.2946
PMM0255	PMED4_02601	leuD 3-isopropylmalate dehydratase small subunit	5.21915	FALSE		5.50731	2.3935	6.0112	2.3935	4.47353	9.15961
PMM0256	PMED4_02611	leuC 3-isopropylmalate dehydratase large subunit	7.24172	TRUE	5	2.2378	0.248733	2.68745	0.248733	2.44993	2.97597
PMM0257	PMED4_02621	cinA Molybdenum cofactor biosynthesis protein	5.00377	FALSE		13.5114	1.8848	4.29596	1.34759	NA	NA
PMM0258	PMED4_02631	glyA Serine hydroxymethyltransferase (SHMT)	8.87013	TRUE	12	3.16864	0.102875	2.12808	0.102875	1.88246	2.4474
PMM0259	PMED4_02641	conserved hypothetical protein	6.05102	TRUE	7	1.06184	0.207634	1.27755	0.207634	1.14344	1.4473
PMM0260	PMED4_02651	conserved hypothetical protein	4.407	FALSE		2.65727	0.533483	2.65727	0.533483	2.60641	2.71015
PMM0261	PMED4_02661	mviN Uncharacterized membrane protein, putative virulence factor	4.9845	FALSE		1.59376	1.62307	4.66981	1.62307	3.48958	7.05638
PMM0262	PMED4_02671	putative sugar fermentation stimulation protein	4.37346	FALSE		1.90862	0.712315	1.90862	0.712315	NA	NA
PMM0263	PMED4_02681	amt1 Ammonium transporter family	13.7044	TRUE	11	52.1155	22.5321	77.1953	18.666	59.7256	109.11
PMM0264	PMED4_02691	lytB LytB protein homolog	7.16362	TRUE	9	5.27755	0.23122	5.63253	0.840028	4.5049	7.51316
PMM0265	PMED4_02701	Predicted membrane protein	10.1029	TRUE	1	1.38933	0.262752	2.23744	0.262752	1.9317	2.65815
PMM0266	PMED4_02711	purH AICARFT/IMPCHase bienzyme:Methylglyoxal synthase-like domain	5.88293	TRUE	10	7.31914	1.02976	7.5432	0.873805	6.9717	8.21677
PMM0267	PMED4_02721	probable esterase	5.13254	FALSE		4.49166	0.0581199	4.83062	0.0581199	4.07398	5.93242
PMM0268	PMED4_02731	conserved hypothetical protein	10.6319	TRUE	8	4.03304	0.341135	1.99432	0.341135	1.66474	2.48662
PMM0269	PMED4_02741	two-component sensor histidine kinase	4.13048	FALSE		6.43087	1.16149	6.61925	1.16149	6.17499	7.13238
PMM0270	PMED4_02751	CobS Cobalamin-5-phosphate synthase CobS	4.13931	FALSE		2.30551	0.837656	2.30551	0.162108	1.99452	2.7314
PMM0271	PMED4_02761	tgt tRNA-guanine transglycosylase	4.44684	FALSE		4.71581	3.39995	4.71581	3.39995	3.86538	6.04602
PMM0272	PMED4_02771	Photosystem II protein PsbK	11.6119	TRUE	1	1.44675	0.0503848	1.49658	0.0503848	1.39877	1.6091
PMM0273	PMED4_02781	probable oxidoreductase	6.58039	TRUE	1	2.1871	0.34747	3.22786	0.34747	2.95984	3.54925
PMM0274	PMED4_02791	Hemolysins and related proteins containing CBS domains	4.42239	FALSE		4.07831	0.678402	4.88411	0.678402	4.39425	5.49689
PMM0275	PMED4_02801	pyrE Orotate phosphoribosyltransferase	4.27814	FALSE		1.53734	0.567503	2.42916	0.567503	1.8197	3.65247
PMM0276	PMED4_02811	Predicted aminomethyltransferase related to GcvT	3.52763	FALSE		4.90516	2.69278	7.01584	2.69278	5.76466	8.96069
PMM0277	PMED4_02821	Predicted nuclease (RecB family)	3.05636	FALSE		15.9529	4.89396	8.63644	0.304583	7.05123	11.1411
PMM0278	PMED4_02831	Phosphotransferase superclass	5.02678	FALSE		2.11012	0.948414	2.88616	0.948414	2.38067	3.6642
PMM0279	PMED4_02841	Xanthosine triphosphate pyrophosphatase	4.57018	FALSE		1.89162	1.70433	5.06276	1.70433	3.91338	7.16804
PMM0280	PMED4_02851	Retinal pigment epithelial membrane protein	6.49217	TRUE	8	3.93604	0.580255	3.81734	0.240836	3.31217	4.50435
PMM0281	PMED4_02861	hisB Imidazoleglycerol-phosphate dehydratase	6.30079	TRUE	8	2.6963	0.567383	2.71978	0.620881	2.15096	3.6976
PMM0282	PMED4_02871	fabI enoyl-[acyl-carrier-protein] reductase	8.02303	TRUE	5	2.46416	0.118153	2.25895	0.118153	2.18678	2.33604
PMM0283	PMED4_02881	conserved hypothetical protein	3.6779	FALSE		8.15365	3.16298	8.05866	3.18004	7.02188	9.45464
PMM0284	PMED4_02891	degT putative pleiotropic regulatory protein	6.33573	TRUE	1	2.24356	0.682114	2.88614	0.682114	2.67608	3.13198
PMM0285	PMED4_02901	phrB putative DNA photolyase	4.46135	FALSE		6.40123	2.99211	6.71449	1.07904	5.08536	9.87946
PMM0286	PMED4_02911	NUDIX hydrolase	6.28299	TRUE	5	4.18122	1.22177	4.36162	1.22177	4.0572	4.71543
PMM0287	PMED4_02921	folK possible 2-amino-4-hydroxy-6-hydroxymethyldihydropteridine pyrophosphokinase	3.43479	FALSE		4.10751	0.514024	2.54389	0.514024	NA	NA
PMM0288	PMED4_02931	chlD Protoporphyrin IX Magnesium chelatase, ChlD subunit	6.75236	TRUE	1	3.14439	1.13394	4.03452	1.13394	3.6377	4.5285
PMM0289	PMED4_02941	possible ABC transporter	6.97415	TRUE	5	3.16349	0.278562	2.9494	0.227777	2.68796	3.26717
PMM0290	PMED4_02951	possible ABC transporter, ATP binding component	6.43594	TRUE	7	1.39173	0.397231	1.62656	0.397231	1.48217	1.80212
PMM0291	PMED4_02961	Uncharacterized conserved protein	6.90519	TRUE	1	3.20142	0.312205	3.96371	0.312205	3.61369	4.38881
PMM0292	PMED4_02971	ndhJ putative respiratory-chain NADH dehydrogenase subunit	6.38923	TRUE	8	3.90275	0.559547	3.98751	0.43469	2.8567	6.60017
PMM0293	PMED4_02981	ndhK putative respiratory-chain NADH dehydrogenase subunit	8.64655	TRUE	12	3.04223	0.171847	2.09005	0.171847	1.86098	2.38344
PMM0294	PMED4_02991	ndhC putative NADH Dehydrogenase (complex I) subunit (chain 3)	8.31119	TRUE	1	1.96351	0.219701	2.54666	0.219701	2.27579	2.89073
PMM0295	PMED4_03001	rub probable rubredoxin	7.28486	TRUE	3	2.23854	0.356611	1.56401	0.356611	1.33223	1.89341
PMM0296	PMED4_03011	Uncharacterized protein related to plant photosystem II stability/assembly factor	7.58621	TRUE	8	2.85002	0.316762	2.78715	0.114261	2.35213	3.4196
PMM0297	PMED4_03021	psbE Cytochrome b559 alpha-subunit	13.2746	TRUE	10	4.3483	0.0267141	3.40889	0.0267141	3.17862	3.67512
PMM0298	PMED4_03031	psbF Cytochrome b559 beta-subunit	12.8531	TRUE	10	3.36021	0.0282148	3.5236	0.0282148	3.29384	3.78782
PMM0299	PMED4_03041	psbL photosystem II PsbL protein	9.77702	TRUE	10	2.75842	0.0219324	3.35502	0.0219324	3.01741	3.77768
PMM0300	PMED4_03051	psbJ photosytem II PsbJ protein	12.9838	TRUE	10	3.84472	0.0702688	4.13731	0.0702688	3.75724	4.60293
PMM0301	PMED4_03061	5'-methylthioadenosine phosphorylase	5.6792	TRUE	3	3.63128	0.828299	5.03886	0.828299	4.37138	5.94691
PMM0302	PMED4_03071	selD Selenide,water dikinase	3.80675	FALSE		12.7224	4.73867	14.3954	4.73867	11.9071	18.1984
PMM0303	PMED4_03081	tRNA nucleotidyltransferase/poly(A) polymerase	3.14189	FALSE		78.425	7.89603	21.4144	3.68124	16.9587	29.0459
PMM0304	PMED4_03091	uvrD UvrD/REP helicase	5.23923	FALSE		7.16088	3.49712	7.67143	3.49712	6.58023	9.19649
PMM0305	PMED4_03111	cpeB Phycobilisome protein	6.8367	TRUE	3	1.50922	0.355791	1.1273	0.355791	0.983595	1.32018
PMM0306	PMED4_03121	cpeS phycoerythrin linker protein CpeS homolog	6.24102	TRUE	1	1.28988	0.232314	2.64238	0.232314	2.21373	3.27689
PMM0307	PMED4_03131	hypothetical	10.517	TRUE	3	0.9654	0.173321	1.38574	0.173321	1.18871	1.66106
PMM0308	PMED4_03141	Uncharacterized conserved protein	7.2026	TRUE	1	3.17158	0.891349	3.88538	0.891349	3.54489	4.29822
PMM0309	PMED4_03151	possible Pollen allergen	3.75039	FALSE		2.05003	0.459695	2.05003	0.459695	NA	NA
PMM0310	PMED4_03161	Carbohydrate kinase, FGGY family	5.02743	FALSE		28.9825	5.48575	14.1601	1.32291	9.47371	28.0217
PMM0311	PMED4_03171	metK S-adenosylmethionine synthetase	8.01807	TRUE	1	1.49195	0.127737	2.18067	0.127737	1.95586	2.46388
PMM0312	PMED4_03181	rps1a, rpsA1 30S ribosomal protein S1, homolog A	9.30339	TRUE	5	2.29678	0.391553	2.12784	0.391553	1.92747	2.37471
PMM0313	PMED4_03191	Predicted transcriptional regulator, consists of a Zn-ribbon and ATP-cone domains	6.73211	TRUE	10	4.07685	0.607819	4.76412	0.607819	4.57593	4.96846
PMM0314	PMED4_03201	psbT Photosystem II PsbT protein	12.2363	TRUE	9	7.79359	0.0808506	6.23591	0.0808506	5.55149	7.11281
PMM0315	PMED4_03211	psbB Photosystem II PsbB protein (CP47)	12.6571	TRUE	10	4.07905	0.170162	4.43305	0.170162	4.12251	4.79419
PMM0316	PMED4_03221	possible ferredoxin	8.4724	TRUE	12	2.84295	0.444881	2.16733	0.444881	1.98563	2.38562
PMM0317	PMED4_03231	psbM possible Photosystem II reaction center M protein (PsbM)	11.7709	TRUE	12	1.49024	0.365377	1.72563	0.365377	1.61887	1.84747
PMM0318	PMED4_03241	hemK putative protein methyltransferase	7.063	TRUE	12	2.31485	0.338225	3.48229	0.338225	2.95466	4.23932
PMM0319	PMED4_03251	sua5 Putative translation factor (SUA5)	5.91799	TRUE	7	2.02997	0.41507	2.32046	0.41507	2.14338	2.52944
PMM0320	PMED4_03271	minE possible septum site-determining protein MinE	6.9126	TRUE	8	3.35581	0.484794	3.3932	0.146552	2.83184	4.23213
PMM0321	PMED4_03281	minD putative septum site-determining protein MinD	6.45015	TRUE	5	2.53942	0.165092	2.16022	0.229859	1.85681	2.58214
PMM0322	PMED4_03291	minC possible septum site-determining protein	3.21288	FALSE		11.7888	4.52316	3.03308	4.52316	NA	NA
PMM0323	PMED4_03301	HD superfamily phosphohydrolases	3.58935	FALSE		12.9339	4.51784	9.42437	3.02094	8.00002	11.4658
PMM0324	PMED4_03311	ctpA carboxyl-terminal protease	7.08763	TRUE	12	4.02721	0.0819232	2.88803	0.176174	2.45354	3.50952
PMM0325	PMED4_03321	petB Cytochrome b6	10.7457	TRUE	12	2.49944	0.062762	1.68401	0.062762	1.58327	1.79844
PMM0326	PMED4_03331	petD PetD protein (subunit IV of the Cytochrome b6f complex)	11.7504	TRUE	8	4.55172	0.327077	2.11232	0.327077	1.75038	2.66295
PMM0327	PMED4_03341	putative neutral invertase-like protein	7.15718	TRUE	12	2.11316	0.278758	2.89118	0.278758	2.68975	3.12523
PMM0328	PMED4_03351	FPG Formamidopyrimidine-DNA glycolase (FAPY-DNA glycolase)	4.88897	FALSE		6.87748	1.30913	7.07585	1.30913	6.41295	7.89158
PMM0329	PMED4_03361	psaE Photosystem I PsaE protein (subunit IV)	11.0112	TRUE	3	1.10746	0.189845	1.61233	0.189845	1.38238	1.93404
PMM0330	PMED4_03371	possible LysM domain	4.30786	FALSE		1.53159	0.37234	1.53159	0.37234	NA	NA
PMM0331	PMED4_03381	Putative aldehyde dehydrogenase	4.49228	FALSE		3.72024	1.08383	3.72024	1.08383	3.19311	4.45582
PMM0332	PMED4_03391	possible Rhomboid family	2.50809	FALSE		9.04514	4.08101	5.6701	4.08101	4.78155	6.96426
PMM0333	PMED4_03401	rimI GCN5-related N-acetyltransferase	4.46036	FALSE		2.03932	1.00848	2.89129	1.00848	2.32943	3.81036
PMM0334	PMED4_03411	conserved hypothetical protein	5.69593	TRUE	1	4.13755	1.50234	5.90299	1.50234	5.04592	7.11078
PMM0335	PMED4_03451	NADH-plastoquinone oxidoreductase chain 5-like	5.82167	TRUE	3	2.00689	0.542684	2.61231	0.542684	2.23497	3.14294
PMM0336	PMED4_03461	conserved hypothetical	9.52259	TRUE	12	1.84685	0.0913605	1.9601	0.0913605	1.93933	1.98131
PMM0337	PMED4_03481	conserved hypothetical protein	5.20802	FALSE		4.56002	1.39137	4.75575	1.39137	3.90815	6.07282
PMM0338	PMED4_03501	conserved hypothetical	7.77596	TRUE	3	1.43502	0.60372	1.64458	0.60372	1.5167	1.79601
PMM0339	PMED4_03521	T8L23.23 Bacterial-type phytoene dehydrogenase	4.21692	FALSE		7.93238	3.31402	8.44006	2.62645	7.35243	9.90534
PMM0340	PMED4_03541	conserved hypothetical protein	5.37643	FALSE		2.89158	1.42189	2.89158	1.42189	2.52969	3.3743
PMM0341	PMED4_03551	conserved hypothetical	5.94621	TRUE	6	0.970235	0.322685	1.48412	0.322685	1.13657	2.13788
PMM0342	PMED4_03561	possible Helper component proteinase	5.47913	TRUE	6	1.04397	0.4868	1.04397	0.4868	NA	NA
PMM0343	PMED4_03581	mttA/Hcf106 family	4.98096	FALSE		0.915779	0.133892	0.915779	0.133892	NA	NA
PMM0344	PMED4_03601	influenza non-structural protein (NS2)-like	4.05259	FALSE		2.6976	0.815596	2.6976	0.599113	2.43768	3.01958
PMM0345	PMED4_03621	putative bacterioferritin comigratory protein	5.43333	TRUE	7	1.59019	0.763858	3.91149	0.763858	3.02668	5.52734
PMM0346	PMED4_03631	conserved hypothetical protein	5.38792	TRUE	1	3.36461	0.618855	4.35684	0.618855	3.85851	5.00298
PMM0347	PMED4_03641	conserved hypothetical	6.29775	TRUE	5	4.23865	0.799128	4.47	0.799128	4.24969	4.7144
PMM0348	PMED4_03661	possible Spectrin repeat	10.0126	TRUE	11	6.79952	5.20639	3.80608	5.20639	NA	NA
PMM0349	PMED4_03671	Class I peptide chain release factor	1.96219	FALSE		80.2925	17.6832	7.81344	17.6832	6.64058	9.48948
PMM0350	PMED4_03681	possible TIR domain	3.51764	FALSE		8.61678	3.87206	3.28999	3.87206	NA	NA
PMM0351	PMED4_03701	possible Small, acid-soluble spore proteins, a	3.84639	FALSE		1.44081	1.03311	1.44081	1.03311	NA	NA
PMM0352	PMED4_03711	Abortive infection protein	3.16802	FALSE		16.4394	6.1766	10.8157	6.1766	9.36664	12.795
PMM0353	PMED4_03721	Glycosyl transferase family 11	4.61201	FALSE		4.30204	2.26029	4.52197	2.26029	3.65122	5.9381
PMM0354	PMED4_03731	possible Glycosyl transferase	3.22521	FALSE		3.61717	2.91376	3.61717	2.91376	3.17155	4.20848
PMM0355	PMED4_03761	Uncharacterized conserved protein	4.73664	FALSE		3.73159	0.502422	4.26284	0.502422	3.90265	4.69629
PMM0356	PMED4_03791	proline iminopeptidase	6.76411	TRUE	8	4.40075	1.43243	4.28986	1.43243	4.13449	4.45736
PMM0357	PMED4_03811	TENA/THI-4 protein	4.11236	FALSE		2.23452	1.7154	5.74759	1.7154	4.51099	7.91823
PMM0358	PMED4_03821	thiD Phosphomethylpyrimidine kinase	4.491	FALSE		6.81011	0.455939	2.82506	0.455939	NA	NA
PMM0359	PMED4_03831	hypothetical	4.13689	FALSE		1.39386	0.165239	1.39386	0.165239	NA	NA
PMM0360	PMED4_03851	Uncharacterized conserved protein	3.41275	FALSE		4.67635	1.41851	4.67635	1.41851	4.1819	5.3034
PMM0361	PMED4_03861	possible Phosphoenolpyruvate carboxykinase	3.25731	FALSE		75.8048	7.35631	8.37244	7.35631	7.10423	10.1918
PMM0362	PMED4_03871	hypothetical	3.11386	FALSE		37.3433	3.87982	3.98811	3.87982	NA	NA
PMM0363	PMED4_03881	possible MarR family	4.42832	FALSE		1.50388	0.892514	1.50388	0.892514	NA	NA
PMM0364	PMED4_03911	possible Malic enzyme	8.49609	TRUE	10	3.37693	0.664184	4.57168	0.560625	3.98713	5.35708
PMM0365	PMED4_03921	possible DsrE-like protein	6.60745	TRUE	5	2.71595	0.173345	2.50499	0.0619968	2.28215	2.77605
PMM0366	PMED4_03931	Type-1 copper (blue) domain	7.97547	TRUE	5	2.25219	0.298514	2.74238	0.298514	2.64123	2.85158
PMM0367	PMED4_03941	conserved hypothetical protein	8.28719	TRUE	8	3.03812	0.282403	2.81855	0.282403	2.72729	2.91613
PMM0368	PMED4_03951	conserved hypothetical protein	9.27561	TRUE	9	13.4415	3.37823	13.9916	3.24207	13.2591	14.8098
PMM0369	PMED4_04021	possible Ribosomal protein S14p/S29e	5.59392	TRUE	6	1.26344	0.424876	1.82374	0.424876	1.45197	2.45141
PMM0370	PMED4_04031	putative cyanate ABC transporter, substrate binding protein	9.23711	TRUE	1	1.38836	0.15373	2.28032	0.15373	2.04879	2.57084
PMM0371	PMED4_04041	putative cyanate ABC transporter	7.37897	TRUE	9	1.8668	0.227678	5.96846	0.227678	4.76316	7.99039
PMM0372	PMED4_04051	putative cyanate ABC transporter	6.10918	TRUE	9	12.7931	2.33004	5.33107	2.94514	NA	NA
PMM0373	PMED4_04061	cynS Cyanate lyase	5.92144	TRUE	11	19.9019	38.3421	21.6869	46.7836	NA	NA
PMM0374	PMED4_04071	mttA/Hcf106 family	3.04315	FALSE		2.25435	2.34952	2.25435	2.34952	NA	NA
PMM0375	PMED4_04081	possible Type II intron maturase	5.48766	TRUE	11	32.8243	5.75235	10.7542	0.956454	NA	NA
PMM0376	PMED4_04091	hypothetical	6.13914	TRUE	12	3.06879	0.222994	2.93994	0.209864	2.42665	3.72862
PMM0377	PMED4_04101	hypothetical	8.15208	TRUE	12	2.27859	0.162297	2.10232	0.162297	1.99207	2.22548
PMM0378	PMED4_04111	conserved hypothetical protein	9.19117	TRUE	9	6.13928	9.32037	6.22722	1.47562	4.91048	8.50885
PMM0379	PMED4_04161	hypothetical	7.93555	TRUE	5	2.45272	0.174436	1.94351	0.174436	1.77128	2.15284
PMM0380	PMED4_04171	conserved hypothetical protein	5.02464	FALSE		2.28411	0.826859	4.64788	0.826859	3.81993	5.93405
PMM0381	PMED4_04191	hypothetical	4.62636	FALSE		34.6131	2.12606	39.6838	4.60721	33.012	49.7356
PMM0382	PMED4_04201	possible Ribosomal RNA adenine dimethylase	3.3344	FALSE		28.9195	5.30448	24.3053	2.09769	20.9734	28.8958
PMM0383	PMED4_04221	probable periplasmic protein	6.24668	TRUE	11	14.0934	3.44749	13.0613	3.15409	12.1226	14.1576
PMM0384	PMED4_04231	spnII-interrupted-C possible uncharacterized restriction enzyme, interrupted-C	4.37584	FALSE		19.5504	2.13204	25.1711	1.97974	22.3188	28.8592
PMM0385	PMED4_pseudo_2	possible degenerate restriction endonuclease	5.39746	TRUE	3	2.68657	0.612537	2.68657	0.612537	2.66874	2.70465
PMM0386	PMED4_04251	possible uncharacterized DNA methylase	3.39156	FALSE		1.553	0.268791	1.553	0.268791	NA	NA
PMM0387	PMED4_04281	aroD Dehydroquinase class II	5.20562	FALSE		1.45481	0.631776	1.45481	0.631776	NA	NA
PMM0388	PMED4_04291	miaE putative similar to tRNA-(MS[2]IO[6]A)-hydroxylase	7.05193	TRUE	5	2.9273	0.514147	2.83362	0.514147	2.72905	2.94653
PMM0389	PMED4_04301	cobI/cbiL precorrin-2 C20-methyltransferase	4.61425	FALSE		6.28519	2.81566	6.87284	2.81566	5.45579	9.28425
PMM0390	PMED4_04311	conserved hypothetical protein	4.89321	FALSE		1.71078	1.50081	4.22224	1.50081	3.34515	5.72271
PMM0391	PMED4_04321	GTP-binding protein (HSR1-related)	5.38346	FALSE		3.3613	1.68138	4.77989	1.68138	4.04673	5.83749
PMM0392	PMED4_04331	possible cobalt transport protein	2.5133	FALSE		17.5896	6.23102	11.8917	1.20265	7.73328	25.7241
PMM0393	PMED4_04341	conserved hypothetical protein	6.10454	TRUE	6	0.833995	0.110562	0.833995	0.110562	NA	NA
PMM0394	PMED4_04351	Predicted enzyme with a TIM-barrel fold	3.27178	FALSE		27.1741	4.32997	10.8588	4.29216	10.1245	11.7081
PMM0395	PMED4_04361	Uncharacterized protein conserved in bacteria	11.1867	TRUE	5	1.72802	0.0870221	1.5745	0.0870221	1.46211	1.70561
PMM0396	PMED4_04371	proC Delta 1-pyrroline-5-carboxylate reductase	4.77943	FALSE		9.28221	4.66484	4.53506	2.96359	NA	NA
PMM0397	PMED4_04381	possible Glycosyl transferase, group 1	6.15061	TRUE	6	1.50198	0.952312	2.27292	0.952312	1.75333	3.23016
PMM0398	PMED4_04391	possible Recombination protein O (RecO)	4.79072	FALSE		2.4177	1.67336	2.4177	1.67336	NA	NA
PMM0399	PMED4_04401	Putative deoxyribose-phosphate aldolase	4.09318	FALSE		5.06988	1.46877	5.30419	1.46877	4.11865	7.4481
PMM0400	PMED4_04411	lrtA light repressed protein A homolog	5.71098	TRUE	1	3.01408	1.37967	3.87609	1.37967	3.46527	4.39742
PMM0401	PMED4_04421	lipB putative lipoate-protein ligase B	2.7486	FALSE		4.79523	0.154809	2.95863	0.154809	NA	NA
PMM0402	PMED4_04431	fadD putative long-chain-fatty-acid--CoA ligase	4.04559	FALSE		2.29247	0.765772	5.06668	0.765772	4.18407	6.4212
PMM0403	PMED4_04441	conserved hypothetical protein	7.66502	TRUE	12	2.01559	0.320929	2.54158	0.320929	2.40397	2.69589
PMM0404	PMED4_04451	hypothetical	3.34673	FALSE		18.4278	7.89491	6.54646	7.89491	5.11781	9.08163
PMM0405	PMED4_04481	pdhC Dihydrolipoamide acetyltransferase	7.61544	TRUE	3	1.43024	0.24872	2.0456	0.24872	1.65991	2.66477
PMM0406	PMED4_04491	queA Queuosine biosynthesis protein	4.11494	FALSE		14.8625	1.39256	14.2391	2.78496	11.6492	18.3099
PMM0407	PMED4_04501	cysK1 O-acetylserine (thiol)-lyase A	11.5756	TRUE	8	4.8237	0.420363	2.92148	0.452775	2.48177	3.55056
PMM0408	PMED4_04511	possible Cystathionine gamma-synthase	3.80672	FALSE		13.2412	5.11874	15.6925	1.44032	11.3829	25.2539
PMM0409	PMED4_04521	metB putative Cystathionine gamma-synthase	5.27818	FALSE		6.35088	0.980615	1.91281	1.4405	NA	NA
PMM0410	PMED4_04531	rpsD 30S ribosomal protein S4	10.1881	TRUE	10	2.66003	0.540022	2.68565	0.540022	2.24657	3.33808
PMM0411	PMED4_04541	Uncharacterized conserved protein	6.77212	TRUE	6	1.1587	0.698009	1.1587	0.698009	NA	NA
PMM0412	PMED4_04551	Thioredoxin family protein	3.59835	FALSE		5.96611	2.70091	6.47169	2.70091	5.36871	8.14504
PMM0413	PMED4_04561	murE UDP-N-acetylmuramyl-tripeptide synthetase	2.98642	FALSE		60.495	10.8745	16.3314	12.7961	11.2259	29.9541
PMM0414	PMED4_04571	putative short chain dehydrogenase	5.6284	TRUE	7	2.24131	1.98977	2.77968	1.98977	2.44114	3.22723
PMM0415	PMED4_04581	putative L-cysteine/cystine lyase	3.3852	FALSE		35.4768	12.6634	6.80514	12.3732	NA	NA
PMM0416	PMED4_04591	putative methyltransferase	6.82067	TRUE	5	3.69051	0.368395	4.61584	0.69859	3.88955	5.67563
PMM0417	PMED4_04611	hypothetical	6.64462	TRUE	1	1.89401	0.199163	2.41596	0.199163	2.11026	2.82524
PMM0418	PMED4_04621	NifU-like protein	8.03827	TRUE	7	1.06282	0.286366	1.16915	0.286366	1.10531	1.24083
PMM0419	PMED4_04631	mqo putative malate/quinone oxidoreductase	4.71452	FALSE		6.31524	3.6373	6.95247	3.6373	5.57007	9.24757
PMM0420	PMED4_04641	lepA GTP-binding protein LepA	6.18281	TRUE	12	4.37374	0.395876	4.01175	0.395876	3.58412	4.55524
PMM0421	PMED4_04651	putative ABC transporter, oligopeptides	5.87289	TRUE	1	1.40399	0.974731	3.30536	0.974731	2.66932	4.3393
PMM0422	PMED4_04661	tRNA/rRNA methyltransferase (SpoU)	4.43741	FALSE		7.86333	3.9033	8.67496	3.9033	6.79818	11.9831
PMM0423	PMED4_04681	Uncharacterized protein conserved in bacteria	5.40999	TRUE	1	2.47729	0.342912	2.81678	0.342912	2.6499	3.00609
PMM0424	PMED4_04691	conserved hypothetical protein	2.94957	FALSE		4.39087	0.734635	4.39087	0.734635	3.59402	5.64173
PMM0425	PMED4_04701	Uncharacterized protein related to deoxyribodipyrimidine photolyase	3.16775	FALSE		19.3055	5.71824	11.5164	5.71824	8.63398	17.2877
PMM0426	PMED4_04731	Sun protein (Fmu protein)	3.60657	FALSE		8.74341	3.85324	8.85871	3.85324	7.64636	10.5279
PMM0427	PMED4_04741	putative penicillin binding protein	3.14892	FALSE		16.1213	6.20057	18.3888	6.20057	14.6595	24.6629
PMM0428	PMED4_04751	chlG chlorophyll synthase 33 kD subunit	7.61554	TRUE	8	2.34374	0.252153	2.38811	0.252153	1.87611	3.28446
PMM0429	PMED4_04761	conserved hypothetical protein	8.33155	TRUE	5	1.87355	0.106578	1.62653	0.106578	1.52256	1.74575
PMM0430	PMED4_04771	hisF Imidazole glycerol phosphate synthase subunit HisF (cyclase)	7.01098	TRUE	7	1.88745	0.450217	2.12473	0.450217	1.98095	2.29102
PMM0431	PMED4_04781	ubiE Ubiquinone/menaquinone biosynthesis methyltransferases	3.39932	FALSE		8.1119	0.725567	8.29685	0.725567	7.8788	8.76176
PMM0432	PMED4_04791	conserved hypothetical protein	3.93062	FALSE		9.83839	1.24296	3.53404	1.24296	NA	NA
PMM0433	PMED4_04801	BirA putative Biotin--acetyl-CoA-carboxylase ligase	2.70124	FALSE		4.46105	0.76369	2.7934	0.76369	NA	NA
PMM0434	PMED4_04811	possible ABC transporter, ATP binding protein	4.92874	FALSE		6.1918	0.844526	2.55828	0.67966	NA	NA
PMM0435	PMED4_04821	ndhB putative NADH dehydrogenase (complex I) subunit (chain 2)	9.02324	TRUE	8	3.90513	0.539336	2.71171	0.539336	2.41989	3.08357
PMM0436	PMED4_04831	topA Prokaryotic DNA topoisomerase	7.46369	TRUE	8	3.12913	0.231645	3.11147	0.231645	2.56568	3.9522
PMM0437	PMED4_04841	hypothetical	2.32359	FALSE		31.4436	11.8782	32.757	6.57452	26.2589	43.5287
PMM0438	PMED4_04851	Predicted membrane protein	5.22161	FALSE		11.2024	5.27948	12.8571	2.75131	9.54732	19.6792
PMM0439	PMED4_04861	cobT NaMN:DMB phosphoribosyltransferase	3.53528	FALSE		19.8189	5.55206	2.84742	5.55206	NA	NA
PMM0440	PMED4_04871	conserved hypothetical protein	3.47488	FALSE		8.53106	5.99949	2.78021	5.99949	NA	NA
PMM0441	PMED4_04881	Aldo/keto reductase family	4.10669	FALSE		3.91489	1.14804	3.91489	1.14804	3.50573	4.43218
PMM0442	PMED4_04891	ribE Putative Riboflavin synthase alpha chain	5.17574	FALSE		1.53538	0.229408	2.26659	0.229408	1.77778	3.12613
PMM0443	PMED4_04901	conserved hypothetical protein	6.48776	TRUE	6	1.50479	0.157055	1.50479	0.157055	NA	NA
PMM0444	PMED4_04911	ctaE Cytochrome c oxidase, subunit III	7.30888	TRUE	9	6.8028	0.353032	4.41505	1.39502	3.51411	5.93723
PMM0445	PMED4_04921	ctaD (coxA) Cytochrome c oxidase, subunit I	8.84403	TRUE	10	4.03106	0.552484	4.83752	0.552484	4.23551	5.63903
PMM0446	PMED4_04931	ctaC (coxB) putative cytochrome c oxidase, subunit 2	7.68766	TRUE	1	1.94389	0.471074	1.72099	0.471074	1.61412	1.843
PMM0447	PMED4_04941	ctaA Uncharacterized protein required for cytochrome oxidase assembly	6.80037	TRUE	1	1.96543	0.335363	2.6659	0.335363	2.46481	2.90272
PMM0448	PMED4_04951	ctaB putative protoheme IX farnesyltransferase	7.44918	TRUE	10	4.52618	0.968125	4.67885	1.30685	3.74476	6.23378
PMM0449	PMED4_04961	putative multidrug efflux ABC transporter	5.12479	FALSE		8.89827	8.09112	10.7022	8.09112	7.28396	20.1656
PMM0450	PMED4_04971	putative multidrug efflux ABC transporter	6.70698	TRUE	1	2.14511	0.347636	3.14673	0.347636	2.90966	3.42586
PMM0451	PMED4_04981	possible Arenavirus glycoprotein	5.21547	FALSE		2.75892	0.704249	4.10979	0.704249	3.45723	5.06599
PMM0452	PMED4_04991	groL GroEL2 protein (Chaperonin cpn60 2)	8.66784	TRUE	12	3.03397	0.481876	2.46551	0.481876	2.27265	2.69413
PMM0453	PMED4_05011	fabG 3-oxoacyl-[acyl-carrier protein] reductase	5.45152	TRUE	3	2.2015	0.363933	3.04174	0.363933	2.61382	3.63722
PMM0454	PMED4_05021	ispD putative 2-C-methyl-D-erythritol 4-phosphate cytidylyltransferase	5.4526	TRUE	12	8.8325	2.51011	8.56453	0.700435	7.6969	9.65261
PMM0455	PMED4_05031	Putative carboxypeptidase	3.67979	FALSE		6.6974	4.26427	7.87822	4.26427	5.42809	14.3601
PMM0456	PMED4_05041	ubiA probable 4-hydroxybenzoate-octaprenyltransferase	4.90553	FALSE		2.20727	1.14622	2.71831	1.14622	2.39779	3.13774
PMM0457	PMED4_05051	ppx putative exopolyphosphatase	4.5424	FALSE		8.02567	3.2716	3.17897	3.2716	NA	NA
PMM0458	PMED4_05061	conserved hypothetical protein	4.06345	FALSE		2.18837	0.723874	2.85593	0.723874	2.42827	3.46644
PMM0459	PMED4_05071	cobM precorrin-4 C11-methyltransferase	4.83609	FALSE		16.6849	5.46871	7.41707	5.46871	5.74743	10.454
PMM0460	PMED4_05081	lgt putative prolipoprotein diacylglyceryl transferase	6.34152	TRUE	10	4.80242	1.01062	5.24927	1.01062	4.10836	7.26747
PMM0461	PMED4_05091	petA Cytochrome f	10.2692	TRUE	8	3.84264	0.127361	2.62681	0.127361	2.33853	2.99615
PMM0462	PMED4_05101	petC Rieske iron-sulfur protein	10.1183	TRUE	7	1.18946	0.412317	1.23746	0.412317	1.20929	1.26697
PMM0463	PMED4_05111	conserved hypothetical protein	5.16125	FALSE		1.16844	0.21137	1.16844	0.21137	NA	NA
PMM0464	PMED4_05121	protein secretion component, Tat family	6.31264	TRUE	1	3.22172	0.266133	3.95187	0.266133	3.57571	4.41649
PMM0465	PMED4_05131	hypothetical	9.35807	TRUE	7	0.850291	0.556597	2.14303	0.556597	1.67597	2.97098
PMM0466	PMED4_05141	possible secreted protein MPB70 precursor	3.54557	FALSE		8.60048	0.545819	9.1141	0.545819	7.59063	11.4026
PMM0467	PMED4_05151	gmk Guanylate kinase	4.4927	FALSE		6.38593	2.06441	6.46255	1.90342	5.80197	7.29288
PMM0468	PMED4_05161	psaJ Photosystem I PsaJ protein (subunit IX)	11.6887	TRUE	10	3.3446	0.36222	4.23515	0.328126	3.6795	4.98847
PMM0469	PMED4_05171	psaF Photosystem I PsaF protein (subunit III)	10.6493	TRUE	8	3.25876	0.348184	3.43324	0.348184	3.03627	3.94963
PMM0470	PMED4_05181	probable o-sialoglycoprotein endopeptidase	4.36104	FALSE		2.06711	0.730658	2.84624	0.730658	2.33755	3.6379
PMM0471	PMED4_05191	hli20 possible high light inducible protein	6.0044	TRUE	1	1.2762	0.80894	3.05921	0.80894	2.46068	4.0425
PMM0472	PMED4_05201	putative Na+/H+ antiporter, CPA1 family	5.31153	FALSE		4.89682	1.43531	5.88696	1.43531	5.37661	6.50435
PMM0473	PMED4_05211	gltX Glutamyl-tRNA synthetase	7.37329	TRUE	10	3.98101	1.07405	5.52116	1.07405	4.64239	6.8103
PMM0474	PMED4_05221	Conserved hypothetical protein	11.8582	TRUE	12	2.48769	0.0666195	1.68109	0.0666195	1.4878	1.93211
PMM0475	PMED4_05231	rplS Ribosomal protein L19	10.3981	TRUE	3	1.29573	0.173205	1.71103	0.173205	1.50015	1.9909
PMM0476	PMED4_05241	conserved hypothetical protein	6.19441	TRUE	5	2.59013	0.241179	2.75133	0.241179	2.68682	2.81902
PMM0477	PMED4_05251	map putative methionine aminopeptidase	10.0685	TRUE	12	2.19089	0.345131	1.97612	0.345131	1.86451	2.10194
PMM0478	PMED4_05261	conserved hypothetical protein	4.24083	FALSE		8.15443	1.44647	8.27233	1.44647	7.63042	9.03216
PMM0479	PMED4_05271	pta BioD-like N-terminal domain of phosphotransacetylase	6.56047	TRUE	3	2.05022	0.204752	2.32326	0.204752	1.97435	2.82196
PMM0480	PMED4_05281	conserved hypothetical protein	7.61843	TRUE	12	2.43014	0.122539	2.4311	0.122539	2.1667	2.76901
PMM0481	PMED4_05291	Uncharacterized protein conserved in bacteria	5.84451	TRUE	7	1.43362	0.343298	1.60382	0.343298	1.50094	1.72184
PMM0482	PMED4_05311	hflC Band 7 protein	10.8204	TRUE	8	3.29262	0.117721	2.44307	0.117721	2.21389	2.72517
PMM0483	PMED4_05321	hemL glutamate-1-semialdehyde 2,1-aminomutase	8.47234	TRUE	5	2.61717	0.152997	2.20973	0.0855938	1.98118	2.4979
PMM0484	PMED4_05331	xthA exodeoxyribonuclease III	5.59034	TRUE	7	1.90928	0.522457	1.80832	0.522457	1.75474	1.86527
PMM0485	PMED4_05341	conserved hypothetical protein	6.50958	TRUE	6	0.571309	0.0441974	0.571309	0.0441974	NA	NA
PMM0486	PMED4_05351	conserved hypothetical protein	4.25978	FALSE		2.42828	0.484582	2.42828	0.623502	1.76958	3.86816
PMM0487	PMED4_05361	Uncharacterized conserved protein	3.3643	FALSE		15.6635	2.1286	4.22265	3.15159	NA	NA
PMM0488	PMED4_05371	conserved hypothetical protein	3.13393	FALSE		9.59589	5.07005	12.9388	5.07005	10.568	16.6809
PMM0489	PMED4_05381	thiP putative iron ABC transporter	3.81906	FALSE		7.52351	1.88002	8.52406	1.88002	6.21607	13.5581
PMM0490	PMED4_05391	Putative GTPases (G3E family)	5.68271	TRUE	12	4.44677	0.391541	3.92007	0.391541	3.74803	4.10866
PMM0491	PMED4_05401	4a-hydroxytetrahydrobiopterin dehydratase (PCD)	6.73327	TRUE	3	1.39148	0.240014	1.39148	0.240014	1.08591	1.93636
PMM0492	PMED4_05411	Uncharacterized conserved protein	4.45137	FALSE		1.8283	0.616178	2.23876	0.616178	1.98188	2.57215
PMM0493	PMED4_05421	cxp Carboxypeptidase Taq (M32) metallopeptidase	5.30342	FALSE		6.30088	0.803613	6.29986	0.841736	6.08912	6.5257
PMM0494	PMED4_05431	ppa putative inorganic pyrophosphatase	7.7496	TRUE	1	1.25971	0.120913	2.05873	0.120913	1.82122	2.36748
PMM0495	PMED4_05441	hemC Porphobilinogen deaminase	7.33123	TRUE	10	3.05762	0.950451	5.72147	0.950451	5.06778	6.56877
PMM0496	PMED4_05451	sigA, rpoD Putative principal RNA polymerase sigma factor	8.79086	TRUE	10	3.51904	0.51342	3.92088	0.51342	3.49069	4.47202
PMM0497	PMED4_05461	priA primosomal protein N' (replication factor Y)	4.4735	FALSE		17.4379	6.2264	12.3134	6.2264	9.87658	16.3467
PMM0498	PMED4_05471	conserved hypothetical protein	2.80056	FALSE		8.8544	3.53828	13.2513	2.38069	10.6172	17.6239
PMM0499	PMED4_05481	argB Aspartokinase superfamily:Acetylglutamate kinase	6.81973	TRUE	8	4.56587	0.854097	4.33585	0.7924	3.6114	5.42388
PMM0500	PMED4_05491	conserved hypothetical protein	6.44592	TRUE	5	2.4571	0.158602	2.22309	0.158602	2.06507	2.40731
PMM0502	PMED4_05511	Single-stranded DNA-binding protein	6.75123	TRUE	3	2.00753	0.259812	1.39298	0.259812	1.18377	1.69203
PMM0503	PMED4_05521	possible precorrin-6X reductase	5.04996	FALSE		2.03585	1.16	4.47476	1.16	3.46769	6.30617
PMM0504	PMED4_05531	CutA1 divalent ion tolerance protein	2.82565	FALSE		17.7067	5.461	5.8375	5.461	5.52114	6.19232
PMM0505	PMED4_05541	Possible carbohydrate kinase	4.47459	FALSE		8.15076	3.1009	3.67578	2.11039	NA	NA
PMM0506	PMED4_05551	purA Adenylosuccinate synthetase	7.19475	TRUE	8	4.13494	0.932861	4.16097	0.520154	3.25343	5.7707
PMM0507	PMED4_05561	psb27 possible Photosystem II reaction center Psb27 protein	8.86935	TRUE	12	2.12992	0.402129	1.95571	0.402129	1.84102	2.08563
PMM0508	PMED4_05571	proS Prolyl-tRNA synthetase	5.01473	FALSE		3.28511	0.667807	3.93062	0.667807	3.65	4.25798
PMM0509	PMED4_05581	possible Helix-turn-helix domain of resolvase	4.4105	FALSE		1.22867	0.128175	1.76352	0.128175	1.40932	2.35551
PMM0510	PMED4_05591	possible Reverse transcriptase (RNA-dependent	9.10883	TRUE	3	1.56064	0.223578	1.08312	0.223578	0.920502	1.31551
PMM0511	PMED4_05601	Inorganic pyrophosphatase	6.80047	TRUE	5	3.40861	0.331649	3.00038	0.169996	2.62931	3.49339
PMM0512	PMED4_05611	putative arsenate reductase	3.61329	FALSE		1.85535	1.14895	1.85535	1.14895	NA	NA
PMM0513	PMED4_05621	lepB Signal peptidase I	6.45117	TRUE	8	1.56749	1.22355	4.64354	1.22355	3.24349	8.1702
PMM0514	PMED4_05631	putative dihydroorotase	4.42944	FALSE		6.88856	2.55478	8.84787	2.10081	7.60596	10.5745
PMM0515	PMED4_05641	gpmB possible alpha-ribazole-5'-P phosphatase	5.23148	FALSE		4.60144	0.37794	5.41228	0.37794	5.01072	5.8838
PMM0516	PMED4_05651	Possible membrane associated protease	3.53331	FALSE		4.68762	2.22418	5.90784	1.81303	5.15105	6.92531
PMM0517	PMED4_05661	hypothetical protein	2.82596	FALSE		9.26218	15.2036	6.13317	15.2036	4.60465	9.18073
PMM0518	PMED4_05671	ftsI putative peptidoglycan synthetase (pbp transpeptidase domain)	4.40726	FALSE		2.37047	2.63329	2.37047	2.63329	NA	NA
PMM0519	PMED4_05681	tal Transaldolase	8.55358	TRUE	5	1.92979	0.0753286	1.87981	0.0753286	1.71236	2.08357
PMM0520	PMED4_05691	NAD binding site	4.16344	FALSE		15.756	5.47351	11.8787	5.47351	8.81778	18.1945
PMM0521	PMED4_05701	frr Ribosome recycling factor	6.49309	TRUE	8	4.13723	0.597797	4.17191	0.597797	3.82513	4.58784
PMM0522	PMED4_05711	pyrH uridylate kinase	7.28617	TRUE	6	1.34108	0.454444	2.11023	0.454444	1.5853	3.15492
PMM0523	PMED4_05721	cobO possible cob(I)alamin adenosyltransferase	5.2086	FALSE		4.6837	3.69773	6.97407	3.69773	5.59089	9.26659
PMM0524	PMED4_05731	Phage integrase family	2.74213	FALSE		71.877	2.97823	5.21486	2.97823	NA	NA
PMM0525	PMED4_05741	Ferrochelatase	6.83637	TRUE	5	2.4135	0.313692	2.9828	0.313692	2.63432	3.43752
PMM0526	PMED4_05751	ilvH Acetolactate synthase large subunit	8.22795	TRUE	1	1.97515	0.0903732	2.34563	0.0903732	2.18019	2.53824
PMM0527	PMED4_05761	conserved hypothetical protein	2.31558	FALSE		19.3796	17.4853	5.20839	1.5097	NA	NA
PMM0528	PMED4_05771	DUF152	2.82792	FALSE		9.99605	5.31614	9.90537	4.31168	8.20716	12.4897
PMM0529	PMED4_05781	conserved hypothetical protein	5.06873	FALSE		4.49347	1.62525	4.8474	1.11716	3.58592	7.47807
PMM0530	PMED4_05791	rps1b, rpsA2, nbp1 30S ribosomal protein S1 homolog B, putative Nbp1	6.58886	TRUE	12	3.69422	0.169664	2.51904	0.169664	2.23122	2.8921
PMM0531	PMED4_05801	Creatininase	6.73896	TRUE	3	1.96748	0.258861	1.9084	0.258861	1.87588	1.94207
PMM0532	PMED4_05811	conserved hypothetical protein	9.23713	TRUE	1	1.37475	0.10257	1.88221	0.10257	1.72336	2.07333
PMM0533	PMED4_05821	Predicted dehydrogenase	8.20934	TRUE	1	1.82102	0.682836	2.63611	0.682836	2.42152	2.89242
PMM0534	PMED4_05831	accA acetyl-CoA carboxylase, alpha subunit	6.34753	TRUE	8	4.0333	0.813016	4.16858	0.813016	3.60558	4.93994
PMM0535	PMED4_05841	putative short-chain dehydrogenase	4.74844	FALSE		14.3929	12.1232	3.73912	0.640153	NA	NA
PMM0536	PMED4_05851	folE putative GTP cyclohydrolase I	9.91505	TRUE	1	1.73213	0.16456	2.1429	0.16456	1.86706	2.51438
PMM0537	PMED4_05861	trpF phosphoribosylanthranilate isomerase	4.03912	FALSE		80.01	6.72916	27.9888	6.72916	22.914	35.9507
PMM0538	PMED4_05871	Zn-dependent proteases	3.12111	FALSE		4.42934	2.40825	6.53053	1.71756	5.50178	8.03248
PMM0539	PMED4_05881	Biotin/lipoate A/B protein ligase family	4.88043	FALSE		4.25992	0.746308	2.53834	0.746308	NA	NA
PMM0540	PMED4_05891	psaM possible photosystem I reaction centre subunit XII (PsaM)	11.7246	TRUE	12	1.84615	0.058886	1.38348	0.058886	1.25184	1.54605
PMM0541	PMED4_05901	conserved hypothetical protein	9.14032	TRUE	12	3.98212	0.0478551	1.62477	0.108129	1.31602	2.1228
PMM0542	PMED4_05911	por, pcr Light dependent protochlorophyllide oxido-reductase	5.34154	FALSE		3.53403	0.370265	3.0989	0.370265	2.92068	3.30029
PMM0543	PMED4_05921	chlL Protochlorophyllide reductase iron-sulfur ATP-binding protein	10.0307	TRUE	5	1.58558	0.112269	1.98525	0.112269	1.84777	2.14484
PMM0544	PMED4_05931	chlB Light-independent protochlorophyllide reductase subunit B	9.30936	TRUE	9	6.46238	0.602398	4.40609	0.602398	3.92216	5.02623
PMM0545	PMED4_05941	chlN Light-independent protochlorophyllide reductase subunit N	10.1425	TRUE	8	3.14883	0.340381	2.28976	0.340381	2.06606	2.56779
PMM0546	PMED4_05951	conserved hypothetical	9.15122	TRUE	8	4.53051	0.560971	2.87037	0.658639	2.50664	3.35759
PMM0547	PMED4_05961	conserved hypothetical protein	6.21746	TRUE	7	1.61592	0.555269	2.03149	0.555269	1.76885	2.38573
PMM0548	PMED4_05971	HAM1 family protein	6.60179	TRUE	6	1.93474	0.938781	2.72193	0.938781	2.20415	3.55766
PMM0549	PMED4_05981	ccmK carboxysome shell protein CsoS1	13.2065	TRUE	9	4.90784	0.652316	4.91994	0.652316	4.44324	5.51122
PMM0550	PMED4_05991	rbcL Ribulose bisphosphate carboxylase, large chain	12.2745	TRUE	9	8.02003	1.62893	10.6789	1.62893	9.95832	11.512
PMM0551	PMED4_06001	rbcS Ribulose bisphosphate carboxylase, small chain	11.7699	TRUE	11	12.453	11.6179	12.0143	2.18578	11.3853	12.7168
PMM0552	PMED4_06011	csoS2 carboxysome shell protein CsoS2	8.85127	TRUE	11	11.2349	0.514333	6.25356	0.636956	5.70501	6.91882
PMM0553	PMED4_06021	csoS3 carboxysome shell protein CsoS3	6.95888	TRUE	11	13.7408	35.2134	6.67685	47.1097	NA	NA
PMM0554	PMED4_06031	putative carboxysome peptide A	9.38874	TRUE	11	4.77611	2.76076	9.61222	2.76076	8.04557	11.9365
PMM0555	PMED4_06041	putative carboxysome peptide B	8.7515	TRUE	11	6.30042	3.31598	12.2342	3.31598	10.0228	15.6976
PMM0556	PMED4_06051	conserved hypothetical protein	3.25406	FALSE		1.85662	0.503784	1.85662	0.503784	NA	NA
PMM0557	PMED4_06061	conserved hypothetical	7.79886	TRUE	6	0.729682	0.197261	0.729682	0.197261	NA	NA
PMM0558	PMED4_06071	tdcF Putative translation initiation inhibitor, yjgF family	5.57423	TRUE	1	2.8672	0.201098	3.31392	0.201098	3.12611	3.52575
PMM0559	PMED4_06081	Putative hydroxyacylglutathione hydrolase	3.59044	FALSE		3.55715	2.00449	3.55715	2.00449	2.94462	4.49143
PMM0560	PMED4_06091	possible ATP phosphoribosyltransferase	7.9887	TRUE	1	2.25355	0.140176	2.60212	0.140176	2.41989	2.81402
PMM0561	PMED4_06101	putative multidrug efflux ABC transporter	6.86045	TRUE	12	4.11065	0.667328	4.19268	0.667328	3.79581	4.68223
PMM0562	PMED4_06111	possible acetyltransferase	7.44672	TRUE	10	1.83214	1.27369	7.12384	1.27369	5.86693	9.06615
PMM0563	PMED4_06121	Glycosyltransferases involved in cell wall biogenesis	2.68799	FALSE		77.5016	10.9087	8.81012	10.9087	7.69749	10.2988
PMM0564	PMED4_06131	Uncharacterized protein conserved in bacteria	4.20418	FALSE		1.55809	0.846134	2.34127	0.846134	1.81464	3.29853
PMM0565	PMED4_06141	dnaA chromosomal replication initiator protein DnaA	6.05611	TRUE	3	2.21742	0.541081	3.08363	0.541081	2.64013	3.70621
PMM0566	PMED4_06151	Glutathione S-transferase	4.86468	FALSE		18.4196	4.22318	11.8856	4.22318	10.0107	14.6246
PMM0567	PMED4_06161	gshR probable glutathione reductase (NADPH)	3.6154	FALSE		9.51625	3.12245	5.91221	3.12245	5.52847	6.35318
PMM0568	PMED4_06171	putative CaCA family sodium/calcium exchanger	4.34622	FALSE		1.78536	1.12988	2.91698	1.12988	2.13551	4.60048
PMM0569	PMED4_06181	pyrC Dihydroorotase	3.70766	FALSE		2.3548	1.73323	3.74826	1.73323	2.79377	5.69342
PMM0570	PMED4_06191	ndhL NADH dehydrogenase subunit NdhL (ndhL)	4.68816	FALSE		1.50241	1.18294	1.50241	1.18294	NA	NA
PMM0571	PMED4_06201	conserved hypothetical protein	4.5679	FALSE		2.04615	0.498079	2.50006	0.498079	2.21621	2.86729
PMM0572	PMED4_06211	trpA Tryptophan synthase, alpha subunit	4.98733	FALSE		6.27986	1.47044	6.08963	0.930783	5.47345	6.86213
PMM0573	PMED4_06221	conserved hypothetical protein	10.3151	TRUE	12	2.1422	0.118697	1.84681	0.118697	1.71965	1.99427
PMM0574	PMED4_06231	Uncharacterized protein conserved in bacteria	3.68173	FALSE		1.86462	2.71453	1.86462	2.71453	NA	NA
PMM0575	PMED4_06241	conserved hypothetical	5.90488	TRUE	12	4.95954	0.528906	5.20217	0.528906	4.45445	6.25156
PMM0576	PMED4_06251	conserved hypothetical protein	6.44803	TRUE	8	2.66171	0.25145	2.69797	0.25145	2.22502	3.42624
PMM0577	PMED4_06261	Putative type II alternative sigma factor, sigma70 family	8.34584	TRUE	7	1.15318	0.412254	1.15492	0.412254	1.15391	1.15593
PMM0578	PMED4_06271	hisI Phosphoribosyl-AMP cyclohydrolase	6.39944	TRUE	7	1.72477	0.344478	1.83909	0.344478	1.77131	1.91228
PMM0579	PMED4_06281	6-pyruvoyl-tetrahydropterin synthase	4.94528	FALSE		3.03562	1.05411	3.72441	0.359682	3.17205	4.50969
PMM0580	PMED4_06291	clpB ATP-dependent Clp protease, Hsp 100, ATP-binding subunit ClpB	4.13892	FALSE		7.98349	2.20514	8.63346	2.20514	7.05996	11.1095
PMM0581	PMED4_06301	petE plastocyanin	11.0791	TRUE	10	3.4635	0.364127	2.88109	0.364127	2.68675	3.10573
PMM0582	PMED4_06311	Nucleoside-diphosphate-sugar epimerases	4.70407	FALSE		8.62122	2.13187	3.28719	1.64959	NA	NA
PMM0583	PMED4_06321	hemE Uroporphyrinogen decarboxylase (URO-D)	8.72526	TRUE	5	2.09141	0.178189	2.35411	0.178189	2.19	2.54481
PMM0584	PMED4_06331	glgB 1,4-alpha-glucan branching enzyme	8.00164	TRUE	8	2.31914	1.32326	4.65024	1.32326	3.80138	5.98722
PMM0585	PMED4_06341	Predicted acyl esterases	3.55576	FALSE		8.65067	4.94215	9.5593	4.94215	7.66428	12.6992
PMM0586	PMED4_06351	conserved hypothetical	7.44407	TRUE	6	0.818394	0.270736	1.19553	0.270736	0.944293	1.6289
PMM0587	PMED4_06361	conserved hypothetical	2.9598	FALSE		8.6755	1.13512	5.19114	1.13512	5.08401	5.30288
PMM0588	PMED4_06371	conserved hypothetical protein	3.84914	FALSE		1.20151	0.268393	1.20151	0.268393	NA	NA
PMM0589	PMED4_06381	conserved hypothetical	2.54435	FALSE		68.88	12.3865	28.3721	12.3865	23.8587	34.9915
PMM0590	PMED4_06391	proA Gamma-glutamyl phosphate reductase	4.57761	FALSE		2.47192	2.2449	5.88434	2.2449	4.67149	7.9478
PMM0591	PMED4_06401	folB Possible dihydroneopterin aldolase	2.79187	FALSE		9.97351	6.02895	4.18653	1.39381	NA	NA
PMM0592	PMED4_06411	lipase family protein	3.66487	FALSE		8.40363	4.94315	9.85054	1.17697	6.68043	18.7464
PMM0593	PMED4_06421	Peptidase family M3	7.33062	TRUE	9	6.71939	0.348846	5.10531	0.14111	4.30208	6.27735
PMM0594	PMED4_06431	ndhD putative NADH Dehydrogenase (complex I) subunit (chain 4)	8.11653	TRUE	8	4.89241	0.34437	3.29728	0.211401	2.92589	3.77666
PMM0595	PMED4_06441	thrB Homoserine kinase:GHMP kinases putative ATP-binding domain	7.64074	TRUE	8	4.189	0.928185	5.25441	0.928185	4.71596	5.93167
PMM0596	PMED4_06451	Putative glucokinase	4.3609	FALSE		24.8603	9.75682	28.2211	9.75682	24.769	32.7911
PMM0597	PMED4_06461	thrS Threonyl-tRNA synthetase	5.17195	FALSE		8.05835	1.98425	9.69437	1.40961	8.41276	11.4366
PMM0598	PMED4_06471	trpS Tryptophanyl-tRNA synthetase	4.47972	FALSE		4.28258	0.309218	4.18763	0.309218	4.03504	4.35221
PMM0599	PMED4_06481	conserved hypothetical protein	6.76705	TRUE	3	1.91066	0.188725	2.22965	0.188725	1.90736	2.68301
PMM0600	PMED4_06491	conserved hypothetical protein	5.82289	TRUE	7	1.19872	0.317936	1.8968	0.317936	1.41953	2.85758
PMM0601	PMED4_06501	ABC transporter, substrate binding protein, possibly Mn	4.84693	FALSE		1.8915	1.66106	4.88421	1.66106	3.77905	6.90293
PMM0602	PMED4_06511	ABC transporter, ATP binding domain, possibly Mn transporter	6.478	TRUE	9	8.19435	0.844901	6.97244	0.844901	5.9564	8.40639
PMM0603	PMED4_06521	ABC transporter component, possibly Mn transport	7.49003	TRUE	9	2.38578	2.32222	7.9823	2.32222	6.73478	9.79704
PMM0604	PMED4_06531	conserved hypothetical protein	5.06022	FALSE		11.8273	3.7205	14.108	3.7205	11.4621	18.3421
PMM0605	PMED4_06541	conserved hypothetical protein	7.55889	TRUE	7	1.02754	0.213309	1.16919	0.213309	1.083	1.27029
PMM0606	PMED4_06551	lepB leader peptidase I	3.6097	FALSE		3.3783	0.828008	3.3783	0.828008	3.07837	3.743
PMM0607	PMED4_06561	menD Menaquinone biosynthesis protein; probable 2-succinyl-6-hydroxy-2,4-cyclohexadiene-1-carboxylate synthase	2.92435	FALSE		19.1647	6.6983	12.9413	6.6983	10.832	16.0708
PMM0608	PMED4_06571	menB Napthoate synthase	7.07831	TRUE	10	5.24855	2.04694	5.76811	2.04694	4.69477	7.47767
PMM0609	PMED4_06581	Putative ADPglucose--glucosyltransferase (GlgA)	7.76992	TRUE	10	4.47865	0.221274	4.82475	0.221274	4.25074	5.57798
PMM0610	PMED4_06591	murF UDP-N-acetylmuramoylalanyl-D-glutamyl-2, 6-diaminopimelate--D-alanyl-D-alanyl ligase	3.4195	FALSE		31.0175	8.98665	36.5871	8.29923	29.2637	48.7995
PMM0611	PMED4_06601	glmU UDP-N-acetylglucosamine pyrophosphorylase	4.8382	FALSE		4.00616	0.491415	4.72681	0.620593	4.09481	5.5895
PMM0612	PMED4_06611	Uncharacterized conserved protein	2.74133	FALSE		9.16229	1.79231	9.53418	1.79231	8.40143	11.02
PMM0613	PMED4_06621	aroA EPSP synthase (3-phosphoshikimate 1-carboxyvinyltransferase)	5.0065	FALSE		1.7451	0.492045	2.18429	0.492045	1.90718	2.55563
PMM0614	PMED4_06631	probable 2-phosphosulfolactate phosphatase	5.83271	TRUE	7	1.77551	0.450166	2.17175	0.450166	1.92387	2.49296
PMM0615	PMED4_06641	Possible nitrilase	7.28532	TRUE	12	4.65395	0.336273	2.81522	0.336273	2.43489	3.33635
PMM0616	PMED4_06651	Cell wall hydrolase/autolysin	4.81287	FALSE		31.0621	4.94001	13.2039	4.94001	9.7632	20.3893
PMM0617	PMED4_06661	murI Putative aspartate and glutamate racemases:Glutamate racemase	3.14444	FALSE		32.1937	7.65218	37.8301	7.65218	31.958	46.3457
PMM0618	PMED4_06671	sds polyprenyl synthetase; solanesyl diphosphate synthase (sds)	7.41087	TRUE	5	2.71455	0.328561	2.94416	0.328561	2.84429	3.05131
PMM0619	PMED4_06681	acs acetyl-coenzyme A synthetase	6.943	TRUE	12	3.39229	0.95606	3.65248	0.95606	3.53622	3.77665
PMM0620	PMED4_06691	conserved hypothetical protein	3.60253	FALSE		77.182	2.33616	10.2383	0.732404	8.4217	13.0542
PMM0621	PMED4_06701	dnaQ possible DNA polymerase III, epsilon subunit	5.55066	TRUE	7	1.58744	0.985792	1.91435	0.985792	1.71093	2.17266
PMM0622	PMED4_06711	conserved hypothetical protein	8.06852	TRUE	7	1.43983	0.414548	1.44928	0.414548	1.44381	1.45479
PMM0623	PMED4_06721	hisS Histidyl-tRNA synthetase	4.67088	FALSE		1.83468	0.793728	2.28793	0.793728	2.00233	2.66855
PMM0624	PMED4_06731	possible Hantavirus glycoprotein G2	5.18963	FALSE		1.59604	1.1002	3.5545	1.1002	2.91372	4.5566
PMM0625	PMED4_06741	hypothetical	1.86005	FALSE		81.5632	12.219	29.5016	10.1919	23.5484	39.4833
PMM0626	PMED4_06751	hypothetical	5.623	TRUE	6	1.35077	0.439205	1.99694	0.439205	1.56477	2.75892
PMM0627	PMED4_06771	pcb light-harvesting complex protein	13.8923	TRUE	11	15.6024	18.2224	25.8204	18.2224	11.6204	-116.312
PMM0628	PMED4_06781	possible sodium:solute symporter, ESS family	5.48665	TRUE	10	5.20943	0.924352	6.0568	0.924352	5.51332	6.71915
PMM0629	PMED4_06791	conserved hypothetical protein	6.27961	TRUE	6	0.863002	0.120562	0.863002	0.120562	NA	NA
PMM0630	PMED4_06801	Glutathione S-transferase N terminus	3.15873	FALSE		4.31991	0.67541	4.31991	0.67541	3.38949	5.95443
PMM0631	PMED4_06811	possible NADH-Ubiquinone/plastoquinone	7.08598	TRUE	3	1.90811	0.272708	1.42814	0.272708	1.24703	1.67078
PMM0632	PMED4_06821	Short-chain dehydrogenase/reductase (SDR) superfamily	4.76587	FALSE		2.28945	3.19192	7.05794	3.19192	4.89814	12.6247
PMM0633	PMED4_06831	crtL2 putative lycopene epsilon cyclase	6.55112	TRUE	1	3.3388	0.437368	3.80355	0.437368	3.51774	4.1399
PMM0634	PMED4_06841	por, pcr possible light-dependent protochlorophyllide oxido-reductase	2.13013	FALSE		18.5269	4.2196	20.3442	4.2196	16.9802	25.3705
PMM0635	PMED4_06851	small mechanosensitive ion channel, MscS family	6.23704	TRUE	5	2.27094	0.124553	2.43166	0.124553	2.13745	2.8198
PMM0636	PMED4_06861	Isochorismatase hydrolase family	3.06608	FALSE		16.6905	6.61004	6.38055	6.61004	5.8852	6.96695
PMM0637	PMED4_06871	fur Ferric uptake regulator family	6.71465	TRUE	3	1.34328	0.202124	1.45792	0.202124	1.38946	1.53347
PMM0638	PMED4_06881	Predicted Fe-S oxidoreductases	4.45068	FALSE		5.24128	1.21457	5.06167	0.789154	4.45258	5.86381
PMM0639	PMED4_06891	stpA putative glucosylglycerolphosphate phosphatase	3.67863	FALSE		1.86031	1.7168	1.86031	1.7168	NA	NA
PMM0640	PMED4_06901	conserved hypothetical protein	4.99037	FALSE		3.36775	0.504039	4.31697	0.504039	3.84218	4.92566
PMM0641	PMED4_06911	conserved hypothetical protein	6.4754	TRUE	1	1.59855	0.142777	2.44554	0.142777	2.17404	2.79454
PMM0642	PMED4_06921	MET17 putative O-Acetyl homoserine sulfhydrylase	9.1327	TRUE	12	3.04535	0.497581	2.20203	0.497581	1.98227	2.47659
PMM0643	PMED4_06931	metA putative homoserine O-succinyltransferase	5.94162	TRUE	10	7.41866	1.5602	9.26689	1.59554	7.39039	12.4206
PMM0644	PMED4_06941	putative sulfate transporter	7.73235	TRUE	8	4.75446	0.727056	3.77376	0.727056	3.41658	4.21434
PMM0645	PMED4_06951	FAD linked oxidase, N-terminal	3.96073	FALSE		4.72051	2.69962	6.67611	2.69962	5.33187	8.92665
PMM0646	PMED4_06961	Uncharacterized conserved protein	4.33254	FALSE		1.64737	0.436211	1.64737	0.436211	NA	NA
PMM0647	PMED4_06971	conserved hypothetical protein	6.52535	TRUE	6	0.685575	0.277163	0.685575	0.277163	NA	NA
PMM0648	PMED4_06981	Glucose-methanol-choline (GMC) oxidoreductase:NAD binding site	5.5468	TRUE	1	4.60668	1.67945	5.40548	1.67945	4.6467	6.46043
PMM0649	PMED4_06991	Pentapeptide repeats	7.32787	TRUE	6	0.869073	0.577442	1.29101	0.577442	1.00836	1.79384
PMM0650	PMED4_07001	possible LEM domain	2.72724	FALSE		18.1663	7.83041	5.79588	7.83041	4.90495	7.08231
PMM0651	PMED4_07011	possible VHS domain	4.91248	FALSE		1.51368	0.300037	1.51368	0.300037	NA	NA
PMM0652	PMED4_07021	possible 5'-3' exonuclease, C-terminal SAM fol	4.43972	FALSE		1.95342	3.71262	5.47078	3.71262	4.12587	8.1165
PMM0653	PMED4_07041	gloA Glyoxalase I	5.50824	TRUE	6	1.37566	0.265342	1.67768	0.265342	1.48895	1.9212
PMM0654	PMED4_07051	conserved hypothetical protein	4.04827	FALSE		1.55091	0.135057	1.55091	0.135057	NA	NA
PMM0655	PMED4_07061	hypothetical	2.70686	FALSE		9.93122	4.57546	9.48997	4.55017	8.28439	11.1062
PMM0656	PMED4_07071	possible 7TM chemoreceptor	4.20663	FALSE		2.21435	0.82381	2.21435	0.939082	1.83384	2.79412
PMM0657	PMED4_07101	possible Vanadium/alternative nitrogenase delt	4.31816	FALSE		1.7957	0.166437	2.691	0.166437	2.08952	3.77872
PMM0658	PMED4_07111	rsuA putative pseudouridylate synthase specific to ribosomal small subunit	3.44137	FALSE		1.98093	0.185134	1.98093	0.185134	NA	NA
PMM0659	PMED4_07121	NAD-dependent DNA ligase N-terminus	5.58569	TRUE	1	2.17054	1.23625	4.58826	1.23625	3.78461	5.82525
PMM0660	PMED4_07161	possible RNA recognition motif.	7.96464	TRUE	10	1.4939	0.138964	3.77022	0.138964	3.38315	4.25732
PMM0661	PMED4_07171	nrdJ ribonucleotide reductase (Class II)	9.0268	TRUE	12	3.15598	0.10022	2.27049	0.10022	2.03853	2.56203
PMM0662	PMED4_07181	Methylase involved in ubiquinone/menaquinone biosynthesis	5.08617	FALSE		1.63573	0.834669	2.64362	0.834669	1.94994	4.10337
PMM0663	PMED4_07191	prfC peptide-chain-release factor RF-3	5.49514	TRUE	5	3.86245	0.8221	4.22075	0.8221	4.07524	4.37703
PMM0664	PMED4_07201	conserved hypothetical protein	6.66353	TRUE	10	4.14007	0.827594	4.41641	0.827594	3.69488	5.48812
PMM0665	PMED4_07211	hsp33 Hsp33 protein	6.67732	TRUE	1	3.56131	0.565222	4.5805	0.565222	4.10074	5.18738
PMM0666	PMED4_07221	possible ABC transporter, ATP-binding component	3.94604	FALSE		1.43907	0.185206	1.43907	0.185206	NA	NA
PMM0667	PMED4_07231	conserved hypothetical protein	6.04185	TRUE	6	0.883375	0.534633	0.883375	0.534633	NA	NA
PMM0668	PMED4_07241	Uncharacterized protein conserved in bacteria	3.03452	FALSE		4.81024	1.22322	4.81024	1.22322	4.54757	5.1051
PMM0669	PMED4_07251	Predicted membrane protein	2.88681	FALSE		15.8454	4.24151	5.18621	2.85218	NA	NA
PMM0670	PMED4_07261	tesA Lysophospholipase L1 and related esterases	4.80197	FALSE		24.579	4.48802	5.63103	4.48802	5.00763	6.43171
PMM0671	PMED4_07271	putative phosphonate ABC transporter	3.08324	FALSE		14.9939	7.22265	3.35261	7.22265	NA	NA
PMM0672	PMED4_07281	Putative phosphonate ABC transporter	3.09067	FALSE		38.5664	5.54916	16.428	2.70978	13.6753	20.568
PMM0673	PMED4_07291	Putative phosphonate binding protein for ABC transporter	4.11895	FALSE		5.28887	1.30806	5.50137	1.30806	4.54995	6.95589
PMM0674	PMED4_07301	aspC Aminotransferases class-I	4.38493	FALSE		1.94461	0.568703	2.56948	0.568703	2.16738	3.15476
PMM0675	PMED4_07311	Uracil-DNA glycosylase	4.50688	FALSE		2.30119	0.567416	2.30119	0.567416	NA	NA
PMM0676	PMED4_07321	gcpE GcpE protein	6.87237	TRUE	7	2.0473	0.569035	2.18689	0.569035	2.10406	2.27651
PMM0677	PMED4_07331	carboxyl-terminal processing protease	4.91966	FALSE		5.09139	1.46178	5.63344	1.46178	4.19743	8.563
PMM0678	PMED4_07341	Quinolinate synthetase A protein	6.27403	TRUE	3	1.72805	0.61016	1.81795	0.61016	1.76494	1.87424
PMM0679	PMED4_07351	putative transcripton factor	3.43021	FALSE		6.60481	4.06251	7.09695	4.06251	5.88416	8.93946
PMM0680	PMED4_07361	conserved hypothetical protein	5.42017	TRUE	5	3.58665	0.503321	3.82843	0.503321	3.56918	4.12829
PMM0681	PMED4_07371	Uncharacterized conserved protein	2.9137	FALSE		17.3286	6.01125	11.384	6.01125	8.74646	16.299
PMM0682	PMED4_07381	aroB 3-dehydroquinate synthase	4.84236	FALSE		2.12691	0.760492	2.12691	0.760492	NA	NA
PMM0683	PMED4_07391	purK phosphoribosylaminoimidazole carboxylase	4.47394	FALSE		2.34944	3.45549	3.86606	3.45549	2.8164	6.16293
PMM0684	PMED4_07401	possible Zinc finger, C2H2 type	9.94611	TRUE	8	4.14529	0.558514	3.24915	0.558514	2.98083	3.57056
PMM0686	PMED4_07441	conserved hypothetical protein	3.96027	FALSE		9.42638	4.83239	4.63998	2.01318	3.81275	5.92561
PMM0687	PMED4_07471	conserved hypothetical	6.61995	TRUE	3	2.43237	0.515489	3.43304	0.515489	2.86922	4.27263
PMM0688	PMED4_07501	possible Elongation factor Tu domain 2	7.95217	TRUE	5	2.36282	0.126905	2.04541	0.126905	1.98561	2.10891
PMM0689	PMED4_07541	hli22 possible high light inducible protein	5.25762	FALSE		3.34928	1.21062	4.10567	1.21062	3.69511	4.61887
PMM0690	PMED4_07551	hli21 possible high light inducible protein	7.14451	TRUE	5	3.87236	1.10203	3.81231	0.743149	3.60826	4.04081
PMM0691	PMED4_07581	conserved hypothetical protein	8.20189	TRUE	3	2.12393	0.352707	1.35901	0.352707	1.12507	1.71576
PMM0692	PMED4_07591	possible DDT domain	4.27808	FALSE		1.40894	0.215324	1.40894	0.215324	NA	NA
PMM0693	PMED4_07621	possible Hepatitis C virus envelope glycoprote	3.91067	FALSE		1.49321	0.383681	1.49321	0.383681	NA	NA
PMM0694	PMED4_07631	Short-chain dehydrogenase/reductase (SDR) superfamily	6.22092	TRUE	3	1.6847	0.161725	2.71484	0.161725	2.35577	3.20304
PMM0695	PMED4_07641	Glutamine amidotransferase class-I	6.11106	TRUE	10	35.4062	1.63758	4.90337	1.93168	NA	NA
PMM0696	PMED4_07651	hypothetical	4.76992	FALSE		2.27806	0.431982	2.27806	0.431982	1.86008	2.93834
PMM0697	PMED4_07661	possible D12 class N6 adenine-specific DNA met	7.73419	TRUE	3	2.65912	0.668946	2.65912	0.668946	2.56955	2.75517
PMM0698	PMED4_07681	possible DnaJ central domain (4 repeats)	7.10332	TRUE	7	1.14066	0.376479	1.82142	0.376479	1.35465	2.77895
PMM0699	PMED4_07701	conserved hypothetical	6.45042	TRUE	3	1.95676	0.487661	2.65248	0.487661	2.27766	3.17497
PMM0700	PMED4_07711	conserved hypothetical protein	4.68844	FALSE		3.12133	1.01405	3.83503	0.502467	3.47877	4.27259
PMM0701	PMED4_07731	possible LysM domain	5.87854	TRUE	7	1.70521	1.09769	2.15515	1.09769	1.87024	2.54247
PMM0702	PMED4_07741	possible DUP family	4.18591	FALSE		1.48783	0.363839	1.48783	0.363839	NA	NA
PMM0703	PMED4_07761	conserved hypothetical protein	6.06466	TRUE	7	1.94521	1.28729	2.65242	1.28729	2.19225	3.35709
PMM0704	PMED4_07781	putative potassium channel, VIC family	5.61687	TRUE	7	1.60982	0.371043	1.77711	0.371043	1.67652	1.89053
PMM0705	PMED4_07791	phoB two-component response regulator, phosphate	3.44364	FALSE		4.73339	2.00717	2.51778	2.00717	NA	NA
PMM0706	PMED4_07801	phoR two-component sensor histidine kinase, phosphate sensing	2.49458	FALSE		87.312	4.75226	20.2932	4.75226	13.6171	39.8121
PMM0707	PMED4_07811	possible Lipoprotein	3.90031	FALSE		15.525	1.73612	5.44782	1.73612	4.59468	6.69001
PMM0708	PMED4_07821	phoA Alkaline phosphatase (VIMSS_AUTO)	4.25912	FALSE		30.9939	9.99943	15.3354	8.9486	11.9042	21.5458
PMM0709	PMED4_07831	phoE possible porin	7.57469	TRUE	10	5.99742	2.14214	6.36829	2.14214	5.55371	7.46289
PMM0710	PMED4_07841	ABC transporter, substrate binding protein, phosphate	10.6862	TRUE	11	9.27965	0.26649	8.4691	0.268689	8.28046	8.66655
PMM0711	PMED4_07851	putative chromate transporter, CHR family	1.96766	FALSE		85.4979	6.687	24.4249	3.89567	20.9825	29.2185
PMM0712	PMED4_07861	multidrug efflux transporter, MFS family	5.49358	TRUE	8	4.91003	1.671	5.50312	1.671	4.10138	8.36051
PMM0713	PMED4_07871	gap1 Putative glyceraldehyde 3-phosphate dehydrogenase	5.71033	TRUE	1	2.98064	0.571509	2.98064	0.571509	2.7685	3.22799
PMM0714	PMED4_07881	Bacterial regulatory proteins, ArsR family	5.74066	TRUE	6	1.17807	0.25744	1.17807	0.25744	NA	NA
PMM0715	PMED4_07901	possible chorismate binding enzyme	5.60524	TRUE	7	1.47876	0.221777	1.53289	0.221777	1.50116	1.56598
PMM0716	PMED4_07911	putative arsenite transporter, ACR3 family	3.58568	FALSE		4.16037	1.25091	5.09979	0.84848	4.54823	5.80358
PMM0717	PMED4_07921	conserved hypothetical protein	5.55598	TRUE	1	1.70738	1.52981	4.2307	1.52981	3.35165	5.73479
PMM0718	PMED4_07931	possible Bacterial regulatory proteins, crp fa	1.98154	FALSE		95.2119	14.831	8.4098	NA	7.43472	9.67925
PMM0719	PMED4_07941	hypothetical	5.95501	TRUE	7	1.53702	0.88626	1.86251	0.88626	1.6596	2.12195
PMM0720	PMED4_07961	possible Poly A polymerase regulatory subunit	1.71051	FALSE		88.0122	78.0224	10.9292	78.0224	NA	NA
PMM0721	PMED4_07971	possible Myosin N-terminal SH3-like domain	1.90461	FALSE		99.1732	6.96211	28.6474	7.14425	25.5672	32.5716
PMM0722	PMED4_07981	hypothetical	7.87299	TRUE	7	1.04754	0.190227	1.21704	0.190227	1.11306	1.34245
PMM0723	PMED4_07991	pstC putative phosphate ABC transporter	4.45212	FALSE		3.53926	1.09439	4.9418	1.09439	4.28528	5.83588
PMM0724	PMED4_08001	pstA putative phosphate ABC transporter	5.47088	TRUE	8	2.28094	0.884114	4.30682	0.372897	3.17929	6.6736
PMM0725	PMED4_08011	pstB putative phosphate ABC transporter, ATP binding subunit	6.06259	TRUE	8	4.44869	0.890527	3.66846	0.890527	3.43576	3.93498
PMM0726	PMED4_08031	hypothetical	7.70117	TRUE	6	1.12696	0.281564	1.60476	0.281564	1.28919	2.1249
PMM0727	PMED4_08041	Serine/threonine specific protein phosphatase	2.63904	FALSE		30.725	9.80543	34.0117	7.74028	29.7461	39.7055
PMM0728	PMED4_08051	DEAD/DEAH box helicase:Helicase C-terminal domain	2.49583	FALSE		62.7731	8.95566	30.7725	8.95566	25.7569	38.2139
PMM0729	PMED4_08061	possible ATP-dependent DNA ligase	2.10981	FALSE		139.153	17.8643	58.949	15.5794	50.9219	69.9802
PMM0730	PMED4_08071	Predicted exonuclease of the beta-lactamase fold involved in RNA processing	2.56467	FALSE		71.7398	7.04501	23.8369	7.04501	21.483	26.77
PMM0731	PMED4_08081	possible COMC family	3.66308	FALSE		7.875	3.94427	7.51281	0.900657	6.20003	9.53087
PMM0732	PMED4_08091	possible Major surface glycoprotein	4.62659	FALSE		1.0245	0.130988	1.0245	0.130988	NA	NA
PMM0733	PMED4_08101	Uncharacterized protein conserved in bacteria	3.87067	FALSE		4.71887	1.7122	6.75481	1.7122	5.78614	8.11304
PMM0734	PMED4_08111	possible Helix-turn-helix protein, copG family	5.92868	TRUE	6	0.818028	0.267213	1.2172	0.267213	0.949655	1.69463
PMM0735	PMED4_08121	hypothetical	5.3204	FALSE		0.849893	0.135323	0.849893	0.135323	NA	NA
PMM0736	PMED4_08181	possible Alpha-2-macroglobulin family N-termin	5.81065	TRUE	7	1.56724	0.498267	2.25419	0.498267	1.79894	3.01791
PMM0737	PMED4_08201	hypothetical membrane protein	3.50918	FALSE		1.94444	0.621449	2.93067	0.621449	2.26685	4.14426
PMM0738	PMED4_08211	conserved hypothetical	5.26723	FALSE		0.840818	0.118606	0.840818	0.118606	NA	NA
PMM0739	PMED4_08231	conserved hypothetical protein	3.2684	FALSE		2.1697	0.50958	2.1697	0.50958	NA	NA
PMM0740	PMED4_08241	petN Cytochrome b6-f complex subunit VIII	11.0141	TRUE	7	0.950084	0.358981	1.36748	0.358981	1.0908	1.83222
PMM0741	PMED4_08261	conserved hypothetical protein	6.66784	TRUE	5	2.44555	0.146686	2.42254	0.146686	2.36252	2.4857
PMM0742	PMED4_08271	clpP1 Clp protease subunit	9.15605	TRUE	5	2.20919	0.142901	2.20227	0.142901	2.19757	2.20699
PMM0743	PMED4_08281	ftsH1 FtsH ATP-dependent protease homolog	9.48345	TRUE	12	3.06097	0.439807	2.65557	0.439807	2.50199	2.82923
PMM0744	PMED4_08291	conserved hypothetical protein	5.26274	FALSE		1.27885	0.495505	1.91706	0.495505	1.48825	2.69298
PMM0745	PMED4_08301	Insulinase family (Peptidase family M16)	2.77862	FALSE		12.7282	5.29524	14.7491	5.29524	11.5433	20.4204
PMM0746	PMED4_08311	Possible Zn-dependent peptidase	2.90731	FALSE		17.1831	1.17819	5.09509	1.17819	4.7501	5.49413
PMM0747	PMED4_08321	pcyA ferredoxin-dependent biliverdin reductase	6.40898	TRUE	5	3.53654	0.561345	3.90622	0.561345	3.72446	4.10664
PMM0748	PMED4_08331	possible ABC transporter component	4.3956	FALSE		2.46815	3.98503	7.07368	3.98503	5.26773	10.7639
PMM0749	PMED4_08341	ABC-transporter, membrane spanning component	5.27765	FALSE		6.43937	1.69472	8.77212	1.69472	7.72416	10.1491
PMM0750	PMED4_08351	ABC transporter, ATP-binding component	3.90902	FALSE		15.4681	4.64296	15.9809	3.77021	13.0963	20.4953
PMM0751	PMED4_08361	conserved hypothetical protein	8.56187	TRUE	6	1.08452	0.203892	1.39507	0.203892	1.19715	1.67139
PMM0752	PMED4_08371	Glycosyl transferase, family 2	3.69284	FALSE		8.09097	3.50985	7.562	2.8707	6.25936	9.54931
PMM0753	PMED4_08381	rpsB 30S ribosomal protein S2	10.1515	TRUE	5	2.06337	0.117034	2.06489	0.117034	1.8254	2.37671
PMM0754	PMED4_08391	tsf putative Elongation factor Ts	7.73392	TRUE	8	3.12292	0.527203	3.03394	0.557793	2.35454	4.26444
PMM0755	PMED4_08401	possible Adenylate cyclase	2.50962	FALSE		15.4687	5.21862	16.1456	3.17658	12.9396	21.4636
PMM0756	PMED4_08411	recG ATP-dependent DNA helicase recG	2.41869	FALSE		32.5404	12.8714	8.90581	12.8714	7.0326	12.1392
PMM0757	PMED4_08421	D-ala-D-ala dipeptidase	4.37342	FALSE		3.55752	1.08799	3.55752	1.08799	3.0809	4.20858
PMM0758	PMED4_08431	sir Ferredoxin-sulfite reductase	6.40563	TRUE	1	2.19016	0.840559	3.52531	0.840559	3.10022	4.0855
PMM0759	PMED4_08441	glyS Glycyl-tRNA synthetase beta subunit	4.39232	FALSE		3.58179	1.00159	4.25439	1.00159	3.95694	4.60019
PMM0760	PMED4_08451	chlP Aromatic-ring hydroxylase (flavoprotein monooxygenase)	9.07202	TRUE	5	1.68422	0.0668929	1.67649	0.0668929	1.51956	1.86957
PMM0761	PMED4_08461	putative carboxypeptidase	3.98244	FALSE		32.0159	3.72637	11.5551	2.27524	9.4378	14.8972
PMM0762	PMED4_08471	typA tyrosine binding protein	6.96261	TRUE	12	3.01623	0.324542	3.0284	0.324542	2.61881	3.58987
PMM0763	PMED4_08481	conserved hypothetical protein	4.48765	FALSE		2.32779	3.4278	9.27409	3.4278	7.53718	12.0512
PMM0764	PMED4_08491	possible ABC transporter, ATP binding component	2.84997	FALSE		16.7001	5.76295	18.8137	3.42215	15.0938	24.9667
PMM0765	PMED4_08501	possible heme transporter	7.60402	TRUE	1	1.6674	0.141847	2.84617	0.141847	2.4746	3.34904
PMM0766	PMED4_08511	rpe Ribulose-phosphate 3-epimerase	9.11025	TRUE	5	2.19141	0.176849	2.04873	0.176849	1.86436	2.27356
PMM0767	PMED4_08521	glpX Fructose-1,6-bisphosphatase/sedoheptulose-1, 7-bis phosphatase	10.4019	TRUE	12	2.33204	0.102008	2.03031	0.102008	1.86317	2.23039
PMM0768	PMED4_08531	hemA glutamyl-tRNA reductase	5.90568	TRUE	10	6.95421	0.80541	7.69484	0.216489	6.57384	9.27676
PMM0769	PMED4_08541	glgC ADP-glucose pyrophosphorylase	8.86591	TRUE	12	2.79841	0.0924335	2.33423	0.0924335	2.16583	2.53103
PMM0770	PMED4_08551	gnd 6-phosphogluconate dehydrogenase	6.45713	TRUE	1	2.39996	0.306537	2.66709	0.306537	2.41222	2.98217
PMM0771	PMED4_08561	Putative 6-phosphogluconolactonase (DevB, Pgl)	3.72961	FALSE		8.02769	2.37224	2.29994	0.740332	NA	NA
PMM0772	PMED4_08571	conserved hypothetical protein	4.89299	FALSE		4.05805	2.84456	4.05805	2.84456	2.98581	6.33192
PMM0773	PMED4_08581	possible Geminivirus coat protein	2.99806	FALSE		37.8533	4.3398	5.64423	2.87351	NA	NA
PMM0774	PMED4_08591	ilvD Dihydroxy-acid dehydratase	6.92563	TRUE	5	3.57771	0.178772	2.93655	0.162763	2.66841	3.2646
PMM0775	PMED4_08601	conserved hypothetical	6.49393	TRUE	6	0.919825	0.13877	0.919825	0.13877	NA	NA
PMM0776	PMED4_08611	putative uracil phosphoribosyltransferase	4.45176	FALSE		1.38057	0.271145	1.38057	0.271145	NA	NA
PMM0777	PMED4_08621	conserved hypothetical protein	7.57218	TRUE	7	1.15973	0.357407	1.37748	0.357407	1.24276	1.54497
PMM0778	PMED4_08631	cobW putative cobalamin synthesis protein	4.24943	FALSE		6.59743	3.08762	6.64909	2.69083	6.16214	7.2196
PMM0779	PMED4_08651	purS Phosphoribosylformylglycinamidine synthetase PurS	5.08103	FALSE		0.884584	0.168468	0.884584	0.168468	NA	NA
PMM0780	PMED4_08661	purQ phosphoribosylformylglycinamidine synthase	7.93788	TRUE	1	1.87549	0.73995	2.10037	0.73995	1.96438	2.25659
PMM0781	PMED4_08671	cbbA Fructose-bisphosphate/sedoheptulose-1, 7-bisphosph ate aldolase	11.3406	TRUE	9	6.70182	0.319333	4.10722	0.13624	3.81963	4.44164
PMM0782	PMED4_08681	putative oxidoreductase	5.22996	FALSE		6.31842	1.44748	8.06848	1.44748	6.89447	9.72436
PMM0783	PMED4_08691	conserved hypothetical protein	6.68279	TRUE	8	3.39577	0.49625	3.46741	0.49625	2.75037	4.69018
PMM0784	PMED4_08701	accD acetyl-CoA carboxylase, beta subunit	8.497	TRUE	1	1.84239	0.739505	2.72474	0.739505	2.37664	3.19231
PMM0785	PMED4_08711	prkB phosphoribulokinase	9.34738	TRUE	5	1.83378	0.104083	1.87007	0.104083	1.75725	1.99837
PMM0786	PMED4_08721	leuB 3-isopropylmalate dehydrogenase	4.18698	FALSE		2.49102	0.927687	3.58927	0.927687	2.86102	4.81487
PMM0787	PMED4_08731	lpxD UDP-3-O-[3-hydroxymyristoyl] glucosamine N-acyltransferase	4.63659	FALSE		4.42521	2.48656	4.42521	2.48656	3.20278	7.15677
PMM0788	PMED4_08741	proB putative glutamate 5-kinase	4.28044	FALSE		6.34943	2.85185	6.97695	2.85185	5.62113	9.19472
PMM0789	PMED4_08751	Predicted hydrolase of the HAD superfamily	2.87463	FALSE		9.54114	2.89651	9.75433	2.89651	8.58333	11.2953
PMM0790	PMED4_08761	conserved hypothetical protein	5.97562	TRUE	3	2.15722	0.53286	2.15722	0.53286	1.98598	2.36078
PMM0791	PMED4_08771	Predicted endonuclease involved in recombination (possible Holliday junction resolvase in Mycoplasmas and B. subtilis)	2.99353	FALSE		14.598	5.11726	9.72231	5.3019	7.9423	12.5307
PMM0792	PMED4_08781	conserved hypothetical protein	3.00925	FALSE		14.0793	5.87489	16.4197	5.87489	13.5419	20.8506
PMM0793	PMED4_08791	conserved hypothetical protein	4.06477	FALSE		9.23175	3.26962	9.75704	3.14357	8.10189	12.2621
PMM0794	PMED4_08801	conserved hypothetical protein	7.08055	TRUE	8	3.52895	0.69143	3.42788	0.69143	3.29731	3.56921
PMM0795	PMED4_08811	conserved hypothetical protein	4.27257	FALSE		1.56582	0.711432	1.56582	0.711432	NA	NA
PMM0796	PMED4_08821	hisA Phosphoribosylformimino-5-aminoimidazole carboxamide ribotide isomerase	5.1999	FALSE		1.48414	0.605309	1.48414	0.605309	NA	NA
PMM0797	PMED4_08831	possible mRNA binding protein	5.68557	TRUE	5	3.22944	0.209328	2.93439	0.171215	2.66859	3.25899
PMM0798	PMED4_08841	pgsA CDP-diacylglycerol-glycerol-3-phosphate 3-phosphatidyltransferase	2.95952	FALSE		2.00137	0.316808	2.00137	0.316808	NA	NA
PMM0799	PMED4_08851	Glutaredoxin and related proteins	6.53878	TRUE	7	1.45161	0.520617	1.45449	0.520617	1.45282	1.45616
PMM0801	PMED4_08871	ycf39 Putative NADH-flavin reductase	4.53097	FALSE		1.82387	0.495431	2.40786	0.495431	2.03218	2.95394
PMM0802	PMED4_08881	putative endonuclease	4.16203	FALSE		3.08608	0.622503	3.08608	0.622503	2.77507	3.47561
PMM0803	PMED4_08891	futC, sfuC ABC transporter, ATP binding component, possibly iron transporter	5.23748	FALSE		3.68994	1.44947	4.21041	1.44947	3.88899	4.58976
PMM0804	PMED4_08901	ferritin	8.98605	TRUE	3	1.44383	0.100102	1.65638	0.100102	1.44126	1.94698
PMM0805	PMED4_08911	hypothetical	4.01668	FALSE		4.12857	0.508598	2.9921	0.188692	2.76239	3.26348
PMM0806	PMED4_08921	Bacterial regulatory proteins, Crp family	9.0762	TRUE	3	2.01572	0.386011	1.46173	0.386011	1.26156	1.73742
PMM0807	PMED4_08931	possible ABC transporter component, ATP-binding domain	3.69893	FALSE		7.00481	2.82512	10.8854	2.82512	9.37136	12.9829
PMM0808	PMED4_08941	Rieske iron-sulfur protein 2Fe-2S subunit	4.3146	FALSE		1.70395	0.663899	4.17406	0.663899	3.29433	5.69484
PMM0809	PMED4_08951	possible S1 RNA binding domain	4.39523	FALSE		1.0435	0.179807	1.0435	0.179807	NA	NA
PMM0810	PMED4_08971	hypothetical	8.57143	TRUE	3	1.4106	0.241715	1.72299	0.241715	1.49603	2.03113
PMM0811	PMED4_09001	possible BdrC3	2.15085	FALSE		37.2284	7.31974	25.9806	7.31974	21.6792	32.4115
PMM0812	PMED4_09011	hypothetical	6.10512	TRUE	1	1.68486	0.292622	2.69377	0.292622	2.43185	3.01891
PMM0813	PMED4_09021	hypothetical	4.09488	FALSE		1.13076	0.158396	1.13076	0.158396	NA	NA
PMM0814	PMED4_09031	possible Cytochrome oxidase c subunit VIb	4.28193	FALSE		1.24799	0.678662	1.83719	0.678662	1.44368	2.5256
PMM0817	PMED4_09091	hli17 possible high light inducible protein	10.1419	TRUE	8	6.63749	3.75882	4.41821	1.0339	3.69019	5.50407
PMM0818	PMED4_09101	hli16 possible high light inducible protein	9.65861	TRUE	8	6.27092	5.22544	6.01822	1.14512	4.65176	8.52138
PMM0819	PMED4_09131	hypothetical	9.36673	TRUE	3	2.15304	0.245047	2.57476	0.245047	2.20273	3.09798
PMM0820	PMED4_09141	possible EPSP synthase (3-phosphoshikimate 1-c	4.04346	FALSE		1.47248	0.150803	1.47248	0.150803	NA	NA
PMM0821	PMED4_09151	ansA L-asparaginase II	4.95957	FALSE		5.73931	2.11547	6.23401	2.11547	4.98587	8.31573
PMM0822	PMED4_09161	K8K14.9 putative protein	4.76293	FALSE		5.44243	2.33484	2.67953	0.630566	NA	NA
PMM0823	PMED4_09171	Domain of unknown function DUF143:Iojap-related protein	5.98248	TRUE	8	3.96841	0.741041	3.95245	0.561823	3.19366	5.18419
PMM0824	PMED4_09181	conserved hypothetical protein	7.46205	TRUE	3	1.70543	0.168521	2.48603	0.168521	2.13285	2.97938
PMM0825	PMED4_09191	carB carbamoyl-phosphate synthase, large subunit	6.24097	TRUE	8	4.01019	0.753051	4.16904	0.753051	3.53945	5.07106
PMM0826	PMED4_09201	hypothetical	3.7113	FALSE		2.032	2.6367	5.7283	2.6367	4.34306	8.41101
PMM0827	PMED4_09211	ABC transporter, possibly multidrug efflux	5.83356	TRUE	5	3.02474	0.221101	3.61876	0.221101	3.27919	4.03678
PMM0828	PMED4_09221	S4 domain	6.61222	TRUE	7	1.02472	0.449458	1.31428	0.449458	1.12994	1.57049
PMM0829	PMED4_09231	tpi Triosephosphate isomerase	6.30853	TRUE	3	1.89141	0.462394	2.63982	0.462394	2.21919	3.25722
PMM0830	PMED4_09241	folP putative dihydropteroate synthase	4.70493	FALSE		6.79651	2.75389	7.35164	2.75389	5.95672	9.59963
PMM0831	PMED4_09251	chlH protoporphyrin IX magnesium chelatase, subunit chlH	7.96445	TRUE	10	4.4332	0.614199	5.75414	0.614199	5.08853	6.62007
PMM0832	PMED4_09261	dapB Dihydrodipicolinate reductase	6.46901	TRUE	12	3.68859	0.27165	3.49011	0.27165	3.3867	3.60003
PMM0833	PMED4_09271	conserved hypothetical protein	2.97679	FALSE		8.6859	4.0537	13.3386	1.55425	10.2923	18.9464
PMM0834	PMED4_09281	ubiH possible 2-octaprenyl-6-methoxyphenol 4-monoxygenase; UbiH	2.9316	FALSE		7.41237	4.35511	8.38656	4.35511	6.4197	12.091
PMM0835	PMED4_09291	conserved hypothetical protein	5.61337	TRUE	10	4.67173	2.37455	5.17079	2.37455	3.74056	8.37177
PMM0836	PMED4_09301	conserved hypothetical protein	4.6278	FALSE		0.930711	0.161297	0.930711	0.161297	NA	NA
PMM0837	PMED4_09311	conserved hypothetical protein	4.01282	FALSE		4.96616	2.19239	5.3548	2.19239	4.5328	6.54097
PMM0838	PMED4_09321	possible Nucleoside diphosphate kinase	5.26889	FALSE		1.28109	1.14466	3.67556	1.14466	2.71312	5.69624
PMM0839	PMED4_09341	Transcriptional-repair coupling factor	4.46211	FALSE		8.44235	3.53629	12.5866	3.53629	10.8212	15.0405
PMM0840	PMED4_09351	terC Membrane protein TerC, possibly involved in tellurium resistance	5.96952	TRUE	12	3.57875	0.285243	2.76966	0.313706	2.52423	3.06795
PMM0841	PMED4_09361	fmt putative Methionyl-tRNA formyltransferase	2.01676	FALSE		67.0215	9.37594	33.5342	6.134	24.644	52.4585
PMM0842	PMED4_09371	pmbA possible modulator of DNA gyrase	5.16142	FALSE		7.63173	0.544807	7.11702	0.286698	5.91599	8.92991
PMM0843	PMED4_09381	tldD putative modulator of DNA gyrase; TldD	6.51194	TRUE	10	4.6065	1.00032	6.28834	1.00032	5.55244	7.24911
PMM0844	PMED4_09391	PNIL34,AT103 phytochrome-regulated gene	8.23568	TRUE	5	1.33767	0.116577	1.86123	0.116577	1.73666	2.00506
PMM0845	PMED4_09401	conserved hypothetical protein	5.39347	TRUE	6	1.08914	0.269104	1.41611	0.269104	1.20692	1.71301
PMM0846	PMED4_09411	uncharacterized secreted protein	4.32656	FALSE		7.96992	2.03433	8.80097	1.37016	7.22328	11.2604
PMM0847	PMED4_09421	vacB putative acetazolamide conferring resistance protein Zam	4.27265	FALSE		4.36558	1.35419	4.9578	1.35419	4.51447	5.49769
PMM0848	PMED4_09431	conserved hypothetical protein	4.39604	FALSE		1.78347	0.850949	2.62899	0.850949	2.06403	3.61977
PMM0849	PMED4_09441	conserved hypothetical protein	4.0382	FALSE		3.58132	2.6442	5.11627	2.6442	4.37867	6.15271
PMM0850	PMED4_09451	Predicted Fe-S-cluster oxidoreductase	3.79656	FALSE		1.4176	0.412079	1.4176	0.412079	NA	NA
PMM0851	PMED4_09471	Putative CbbY homolog	5.06997	FALSE		2.28941	0.153191	3.55181	0.153191	3.20593	3.98135
PMM0852	PMED4_09481	conserved hypothetical protein	3.82204	FALSE		2.16939	1.76977	4.92583	1.76977	4.03267	6.32718
PMM0853	PMED4_09491	rpmF 50S ribosomal protein L32	9.70936	TRUE	3	1.2891	0.154234	0.956777	0.154234	0.832821	1.12409
PMM0854	PMED4_09501	ftsH4 cell division protein FtsH4	5.29025	FALSE		3.95561	0.774148	4.40855	0.774148	4.22125	4.61325
PMM0855	PMED4_09511	conserved hypothetical	2.07822	FALSE		74.1513	8.588	7.92359	8.588	5.81789	12.4182
PMM0856	PMED4_09521	ahpC thioredoxin peroxidase	10.7483	TRUE	8	2.4504	0.32541	2.04004	0.32541	1.89834	2.2046
PMM0857	PMED4_09551	influenza RNA-dependent RNA polymerase-like	5.89323	TRUE	6	0.99204	0.32409	1.45412	0.32409	1.14595	1.98901
PMM0858	PMED4_09611	hypothetical	4.67283	FALSE		1.37192	0.577096	1.37192	0.577096	NA	NA
PMM0859	PMED4_09641	hypothetical	2.54082	FALSE		35.9367	3.24364	7.56628	3.24364	6.18941	9.73098
PMM0860	PMED4_09691	possible Hantavirus glycoprotein G1	2.64145	FALSE		19.0159	6.88163	3.64163	6.88163	NA	NA
PMM0861	PMED4_09701	possible Virion host shutoff protein	8.08528	TRUE	1	2.34238	0.390623	3.1223	0.390623	2.88719	3.39909
PMM0862	PMED4_09721	cspR putative tRNA/rRNA methyltransferase (SpoU family)	3.82804	FALSE		8.02222	1.96083	3.21643	1.96083	NA	NA
PMM0863	PMED4_09731	cobU putative cobinamide kinase	4.38669	FALSE		4.46444	0.557986	4.42968	0.557986	4.1443	4.75728
PMM0864	PMED4_09741	possible Fusion glycoprotein F0.	9.26713	TRUE	5	1.99244	0.0817458	1.79311	0.0817458	1.69611	1.90187
PMM0865	PMED4_09751	conserved hypothetical protein	4.01274	FALSE		3.89133	3.49469	3.89133	3.49469	3.20039	4.96273
PMM0866	PMED4_09761	possible SMC domain N terminal domain	4.79234	FALSE		1.70545	2.07337	6.74196	2.07337	5.44296	8.85537
PMM0867	PMED4_09771	metG Methionyl-tRNA synthetase	6.12295	TRUE	12	3.46435	0.271512	2.96705	0.271512	2.81169	3.14058
PMM0868	PMED4_09781	probable ribonuclease II	2.11626	FALSE		78.8306	3.91847	25.5779	3.91847	20.331	34.4752
PMM0869	PMED4_09791	rpsR 30S Ribosomal protein S18	9.69402	TRUE	3	2.16081	0.0938028	1.72676	0.0938028	1.5217	1.99569
PMM0870	PMED4_09801	rpmG 50S Ribosomal protein L33	8.28413	TRUE	3	1.25605	0.263939	1.14698	0.263939	1.09221	1.20752
PMM0871	PMED4_09811	pheT Phenylalanyl-tRNA synthetase beta chain	5.14957	FALSE		4.597	1.57494	4.923	1.57494	4.21382	5.9192
PMM0872	PMED4_09821	possible Carboxylesterase	9.90528	TRUE	3	1.27306	0.275396	1.2356	0.275396	1.21496	1.25695
PMM0873	PMED4_09831	possible DnaJ domain	3.59183	FALSE		2.44174	1.07133	2.44174	1.07133	NA	NA
PMM0874	PMED4_09851	possible ATP adenylyltransferase	3.35145	FALSE		7.02066	2.39493	7.22436	2.20828	6.41045	8.275
PMM0875	PMED4_09861	Uncharacterized protein conserved in bacteria	6.44313	TRUE	3	2.44957	0.32577	1.78403	0.32577	1.54213	2.11595
PMM0876	PMED4_09871	conserved hypothetical	7.27415	TRUE	6	0.648927	0.0700937	0.648927	0.0700937	NA	NA
PMM0877	PMED4_09881	metH putative methionine synthase	4.22006	FALSE		11.7591	1.6107	8.99422	0.826551	7.60818	10.9977
PMM0878	PMED4_09891	ilvE putative Branched-chain amino acid aminotransferase	7.28567	TRUE	12	3.15979	0.139236	2.23047	0.139236	2.00151	2.51858
PMM0879	PMED4_09901	CobN cobalamin biosynthetic protein CobN	2.72162	FALSE		14.711	5.10064	16.1115	5.10064	14.1132	18.7691
PMM0880	PMED4_09911	conserved hypothetical protein	3.70192	FALSE		9.79661	6.67712	11.1447	6.67712	8.43182	16.4314
PMM0881	PMED4_09921	Predicted membrane protein	6.82903	TRUE	7	1.76378	0.94251	2.27972	0.94251	1.95034	2.74296
PMM0882	PMED4_09931	uvrC Excinuclease ABC subunit C (UvrC)	2.98394	FALSE		9.83948	2.20763	14.0609	2.20763	12.3077	16.3964
PMM0883	PMED4_09941	Conserved protein/domain typically associated with flavoprotein oxygenases, DIM6/NTAB family	8.08203	TRUE	3	1.69205	0.220231	2.26871	0.220231	1.98	2.65599
PMM0884	PMED4_09951	coaD putative pantetheine-phosphate adenylyltransferase	5.68034	TRUE	7	1.27363	0.246547	1.63535	0.246547	1.40497	1.95609
PMM0885	PMED4_09961	dacB, pbp putative D-Ala-D-Ala carboxypeptidase 3 (S13) family	2.90487	FALSE		13.7612	7.71321	2.91741	7.71321	NA	NA
PMM0886	PMED4_09971	conserved hypothetical protein	2.99157	FALSE		9.18794	6.19885	3.06619	6.19885	NA	NA
PMM0887	PMED4_09981	nifS possible cysteine desulfurase (class-V aminotransferase family)	2.98383	FALSE		9.47836	4.76444	10.4235	4.76444	8.28129	14.0606
PMM0888	PMED4_09991	dapF Diaminopimelate epimerase	3.72164	FALSE		3.21509	0.804401	3.21509	0.804401	2.8791	3.63987
PMM0889	PMED4_10001	leuS Leucyl-tRNA synthetase	3.69701	FALSE		7.47037	3.36302	7.5158	3.27654	7.28479	7.76194
PMM0890	PMED4_10011	pgi Phosphoglucose isomerase (PGI)	5.9644	TRUE	12	2.01291	0.0794197	3.31494	0.0794197	2.94439	3.79217
PMM0891	PMED4_10021	purN phosphoribosylglycinamide formyltransferase	3.41727	FALSE		3.70192	0.832579	3.70192	0.832579	3.44399	4.00162
PMM0892	PMED4_10031	argC N-acetyl-gamma-glutamyl-phosphate reductase	5.33327	FALSE		1.85288	0.806805	2.22976	0.806805	1.99542	2.52646
PMM0893	PMED4_10041	ribB possible GTP cyclohydrolase II / 3,4-dihydroxy-2-butanone 4-phosphate synthase	5.45758	TRUE	5	3.56685	0.436237	4.18435	0.436237	3.82805	4.6138
PMM0894	PMED4_10051	Cyclophilin-type peptidyl-prolyl cis-trans isomerase	9.66519	TRUE	1	1.57763	0.113825	2.04535	0.113825	1.85239	2.28319
PMM0895	PMED4_10061	conserved hypothetical protein	3.75752	FALSE		16.6228	1.71218	3.20569	1.71218	NA	NA
PMM0896	PMED4_10071	dnaJ2 DnaJ2 protein	4.86633	FALSE		5.61813	2.14578	7.96902	2.14578	6.88236	9.46317
PMM0897	PMED4_10081	dnaK Molecular chaperone DnaK, heat shock protein hsp70	6.34648	TRUE	1	3.51507	0.932263	4.48409	0.932263	3.9907	5.11668
PMM0898	PMED4_10091	petF ferredoxin, petF-like protein	4.7892	FALSE		1.68681	0.822779	2.41172	0.822779	1.93229	3.20756
PMM0899	PMED4_10101	Possible myo-inositol-1(or 4)-monophosphatase	4.28992	FALSE		2.05058	2.86122	2.05058	2.86122	NA	NA
PMM0900	PMED4_10111	hisZ possible Histidyl-tRNA synthetase	2.87731	FALSE		34.8844	1.15258	3.79009	1.15258	NA	NA
PMM0901	PMED4_10121	htpG heat shock protein HtpG	7.66139	TRUE	12	4.2052	0.0955686	2.44638	0.0955686	2.10281	2.92415
PMM0902	PMED4_10131	rpmB 50S ribosomal protein L28	9.4642	TRUE	8	1.78757	0.477099	2.30129	0.477099	2.13941	2.48967
PMM0903	PMED4_10141	Alkyl hydroperoxide reductase/ Thiol specific antioxidant/ Mal allergens family protein	5.94455	TRUE	12	6.10859	2.48308	6.31111	1.89095	5.754	6.98767
PMM0904	PMED4_10151	conserved hypothetical protein	3.61087	FALSE		8.16157	3.95446	8.3808	3.11826	7.42608	9.61721
PMM0905	PMED4_10161	conserved hypothetical protein	1.94123	FALSE		101.512	10.1663	22.1769	10.9896	17.8554	29.2584
PMM0906	PMED4_10171	psaK Photosystem I PsaK protein (subunit X)	12.2968	TRUE	9	4.8988	1.63836	4.95263	1.63836	4.47813	5.53961
PMM0907	PMED4_10181	Dxs 1-deoxy-D-xylulose 5-phosphate synthase	7.21609	TRUE	12	3.92396	0.215874	3.18122	0.215874	2.93956	3.46617
PMM0908	PMED4_10191	ilvA threonine dehydratase	4.99975	FALSE		4.55869	1.2452	5.83559	1.2452	5.25005	6.56814
PMM0909	PMED4_10201	Predicted transcriptional regulator containing the HTH domain	2.7945	FALSE		2.31689	0.934068	2.31689	0.934068	NA	NA
PMM0910	PMED4_10211	Predicted integral membrane protein	8.84596	TRUE	7	1.13222	0.291438	1.04901	0.291438	1.00632	1.09549
PMM0911	PMED4_10221	conserved hypothetical protein	5.63205	TRUE	7	2.2077	0.320813	2.35027	0.320813	2.26579	2.4413
PMM0912	PMED4_10231	pykF Pyruvate kinase	7.85822	TRUE	5	2.39812	0.220599	2.60576	0.220599	2.51403	2.70445
PMM0913	PMED4_10241	possible ABC transporter	6.48595	TRUE	9	7.3779	1.30698	8.37886	0.865726	7.23411	9.95401
PMM0914	PMED4_10251	conserved hypothetical protein	1.93709	FALSE		77.5902	15.1712	28.1045	4.24536	23.3816	35.2185
PMM0915	PMED4_10261	putative lipoprotein signal peptidase	3.96057	FALSE		8.47851	3.74484	12.1285	3.74484	10.454	14.4417
PMM0916	PMED4_10271	GTPase SAR1 and related small G proteins	2.49326	FALSE		19.6115	5.34779	22.3842	5.34779	19.0136	27.2071
PMM0917	PMED4_10281	Pyridoxal-dependent decarboxylase family protein	4.6598	FALSE		7.28746	3.45364	7.62634	3.45364	6.77482	8.72269
PMM0918	PMED4_10291	putative cytidine/deoxycytidylate deaminase	4.1794	FALSE		1.80361	1.24966	2.55231	1.24966	2.05887	3.35683
PMM0919	PMED4_10301	spt, agt serine:pyruvate/alanine:glyoxylate aminotransferase	6.31987	TRUE	7	2.34556	0.658514	2.52681	0.658514	2.4189	2.64481
PMM0920	PMED4_10311	glnA Glutamine synthetase, glutamate--ammonia ligase	9.8053	TRUE	10	4.71287	0.284151	4.3755	0.705071	4.04849	4.75999
PMM0921	PMED4_10321	SAM (and some other nucleotide) binding motif:Generic methyl-transferase	4.35642	FALSE		6.36377	0.506619	6.79347	0.411213	6.40293	7.23476
PMM0922	PMED4_10331	conserved hypothetical protein	5.06351	FALSE		2.23005	1.27104	4.63382	1.27104	3.86355	5.78772
PMM0923	PMED4_10341	rsbW Anti-sigma regulatory factor (Ser/Thr protein kinase)	4.6523	FALSE		1.44651	1.39873	2.38692	1.39873	1.7355	3.8212
PMM0924	PMED4_10351	conserved hypothetical protein	6.07362	TRUE	6	1.04521	0.117397	1.04521	0.117397	NA	NA
PMM0925	PMED4_10361	Predicted ATPase	2.85884	FALSE		17.9299	4.58356	6.93455	4.58356	6.34514	7.64466
PMM0926	PMED4_10371	psb28 possible Photosystem II reaction center Psb28 protein	7.7719	TRUE	3	1.08764	0.138702	2.00694	0.138702	1.69508	2.45943
PMM0927	PMED4_10381	Predicted permease	2.26093	FALSE		9.80404	4.43269	10.4325	4.43269	8.64858	13.1436
PMM0928	PMED4_10391	secF preprotein translocase subunit	3.83963	FALSE		10.8114	9.39266	5.87057	2.03132	5.43184	6.3864
PMM0929	PMED4_10401	secD preprotein translocase subunit	6.1988	TRUE	10	4.79297	0.811519	6.00616	0.697195	5.12045	7.26239
PMM0930	PMED4_10411	pdhB Pyruvate dehydrogenase E1 beta subunit	8.77106	TRUE	1	2.47813	0.208541	2.5167	0.208541	2.23477	2.88005
PMM0931	PMED4_10421	conserved hypothetical protein	3.90128	FALSE		1.96003	2.21248	5.5117	2.21248	3.8108	9.95496
PMM0932	PMED4_10431	ispE Putative 4-diphosphocytidyl-2C-methyl-D-erythritol kinase (CMK)	5.01113	FALSE		1.94861	0.657513	3.7458	0.657513	3.22085	4.47517
PMM0933	PMED4_10441	ksgA putative rRNA (adenine-N6,N6)-dimethyltransferase	4.23296	FALSE		1.96782	2.61347	5.29386	2.61347	4.08561	7.51685
PMM0934	PMED4_10451	conserved hypothetical protein	4.89584	FALSE		1.37737	0.525295	1.95298	0.525295	1.57336	2.57404
PMM0935	PMED4_10461	Uncharacterized conserved protein	2.68445	FALSE		8.4978	3.2803	5.14116	3.2803	5.04404	5.24209
PMM0936	PMED4_10471	putative SOS mutagenesis protein UmuD	3.14486	FALSE		3.17574	1.36187	3.17574	1.36187	2.80907	3.65252
PMM0937	PMED4_10481	umuC putative UmuC protein	2.85185	FALSE		35.1595	7.31555	15.2383	7.31555	11.4102	22.9319
PMM0938	PMED4_10491	possible Serine hydroxymethyltransferase	2.82981	FALSE		19.6701	17.5773	4.21572	17.5773	NA	NA
PMM0939	PMED4_10501	CHC2 zinc finger:Toprim domain	3.47731	FALSE		8.83336	5.30243	5.98805	5.30243	4.57964	8.64745
PMM0940	PMED4_10511	Integral membrane protein, DUF6	3.20737	FALSE		7.77983	2.71221	8.0646	1.38609	7.43545	8.81006
PMM0941	PMED4_10521	possible cAMP phosphodiesterases class-II	11.4129	TRUE	5	2.22443	0.0858138	1.81914	0.0858138	1.75994	1.88245
PMM0942	PMED4_10531	ruvA putative holliday junction DNA helicase RuvA	4.3741	FALSE		8.98892	2.08093	3.47011	0.994874	NA	NA
PMM0943	PMED4_10541	rpsO 30S Ribosomal protein S15	9.80255	TRUE	7	0.952794	0.130093	1.01028	0.130093	0.976271	1.04673
PMM0944	PMED4_10551	conserved hypothetical protein	7.61513	TRUE	5	1.90598	0.112399	2.62233	0.112399	2.14455	3.37402
PMM0945	PMED4_10561	dnaE DNA polymerase III, alpha subunit	5.13875	FALSE		5.52426	1.4463	8.0753	1.4463	6.72686	10.0999
PMM0946	PMED4_10571	gatA Glutamyl-tRNA(Gln) amidotransferase A subunit	7.17779	TRUE	8	3.18342	0.268005	3.22058	0.268005	2.72751	3.93126
PMM0947	PMED4_10581	conserved hypothetical protein	8.27386	TRUE	6	0.834531	0.313661	0.834531	0.313661	NA	NA
PMM0948	PMED4_10591	RNA methyltransferase TrmH, group 3	4.1624	FALSE		6.75234	0.843138	7.2684	0.843138	6.16986	8.84288
PMM0949	PMED4_10601	Uncharacterized protein conserved in bacteria	5.30836	FALSE		4.64044	0.924219	6.15194	0.823314	5.4445	7.07068
PMM0950	PMED4_10606	STAS domain:Anti-sigma factor antagonist	8.40413	TRUE	12	2.41564	0.522757	2.98977	0.522757	2.70302	3.34459
PMM0951	PMED4_10611	carA carbamoyl-phosphate synthase small chain	5.20238	FALSE		7.11345	0.359204	5.51765	0.288654	4.4568	7.24128
PMM0952	PMED4_10621	putative Anthranilate synthase component II	7.52029	TRUE	12	4.85999	0.166104	2.46629	0.166104	2.06942	3.0515
PMM0953	PMED4_10631	conserved hypothetical protein	8.57552	TRUE	5	1.81789	0.0716625	1.62475	0.0716625	1.57714	1.67531
PMM0954	PMED4_10641	ABC transporter, multidrug efflux family	4.42503	FALSE		2.43016	3.69295	5.73716	3.69295	4.61824	7.57165
PMM0955	PMED4_10651	msrA Peptide methionine sulfoxide reductase	5.40291	TRUE	8	4.54556	1.44961	4.71273	1.44961	4.28815	5.23061
PMM0956	PMED4_10661	Bacitracin resistance protein BacA	2.96249	FALSE		4.98585	6.65035	4.98585	6.65035	3.99026	6.64342
PMM0957	PMED4_10671	possible GRAM domain	4.58728	FALSE		1.19932	0.156581	1.19932	0.156581	NA	NA
PMM0958	PMED4_10701	conserved hypothetical	6.56859	TRUE	6	1.04955	0.86246	1.45605	0.86246	1.18996	1.87542
PMM0959	PMED4_10711	Predicted kinase	3.50043	FALSE		9.12694	5.29397	12.7987	5.29397	10.1365	17.3574
PMM0960	PMED4_10721	Predicted hydrolase (HAD superfamily)	6.1317	TRUE	12	7.38005	3.20395	7.72106	3.20395	6.67421	9.15738
PMM0961	PMED4_10731	Glycoside hydrolase family 13	4.23833	FALSE		6.30611	1.42818	6.40797	0.960614	6.12771	6.71509
PMM0962	PMED4_10741	possible Vng0271c	6.88593	TRUE	12	3.51058	0.175112	2.23583	0.0686659	1.9133	2.68916
PMM0963	PMED4_10751	ureC Urease alpha subunit	6.75095	TRUE	8	4.33851	0.657092	4.45763	0.922589	3.35494	6.64005
PMM0964	PMED4_10761	ureB Urease beta subunit	3.68081	FALSE		4.85173	0.675173	3.80522	0.67582	3.00522	5.18565
PMM0965	PMED4_10771	ureA Urease gamma subunit	7.8183	TRUE	3	1.58969	0.0987446	1.99984	0.0987446	1.73823	2.35416
PMM0966	PMED4_10781	ureD urease accessory protein UreD	2.85687	FALSE		75.0226	4.63819	8.55119	3.203	7.37529	10.1732
PMM0967	PMED4_10791	ureE urease accessory protein UreE	4.04916	FALSE		1.5355	0.768257	2.25672	0.768257	1.7753	3.09641
PMM0968	PMED4_10801	ureF urease accessory protein UreF	3.94197	FALSE		3.83698	1.34497	4.81798	1.24809	4.35838	5.38594
PMM0969	PMED4_10811	ureG urease accessory protein UreG	6.65388	TRUE	12	4.8106	0.938552	5.28736	0.938552	5.08409	5.50757
PMM0970	PMED4_10821	urtA putative urea ABC transporter, substrate binding protein	11.7309	TRUE	11	9.19965	0.245336	8.87157	0.245336	8.31495	9.50805
PMM0971	PMED4_10831	urtB putative urea ABC transporter	6.69308	TRUE	9	8.23662	0.436886	4.90054	0.474423	4.51797	5.3539
PMM0972	PMED4_10841	urtC putative membrane protein of urea ABC transport system	6.25986	TRUE	9	11.3858	0.830183	4.82998	3.36606	NA	NA
PMM0973	PMED4_10851	urtD putative ATP binding subunit of urea ABC transport system	2.91967	FALSE		29.9523	10.9545	16.0362	3.82357	12.3751	22.7736
PMM0974	PMED4_10861	urtE Putative ATP-binding subunit of urea ABC transport system	4.57044	FALSE		30.1492	11.5836	19.4037	4.43575	15.9353	24.8021
PMM0975	PMED4_10911	conserved hypothetical protein	3.05845	FALSE		2.24012	1.27344	3.06105	1.27344	2.5265	3.8825
PMM0976	PMED4_10921	putative multidrug efflux ABC transporter	2.47053	FALSE		103.727	21.5295	45.3004	21.5295	35.4804	62.6362
PMM0977	PMED4_10931	putative multidrug efflux ABC transporter	4.50662	FALSE		8.39367	3.14914	10.077	2.48396	8.90283	11.608
PMM0978	PMED4_10941	conserved membrane protein, multidrug efflux associated	3.59639	FALSE		16.1358	5.81321	4.98396	5.0226	NA	NA
PMM0979	PMED4_10951	hypothetical	4.25142	FALSE		1.756	0.869478	2.48059	0.869478	2.00332	3.25639
PMM0980	PMED4_10961	hypothetical	4.46053	FALSE		1.0453	0.553323	1.0453	0.553323	NA	NA
PMM0981	PMED4_10971	Predicted permeases	4.79023	FALSE		2.26659	1.9486	6.34592	1.9486	4.76915	9.48025
PMM0982	PMED4_10981	HNH endonuclease:HNH nuclease	7.0541	TRUE	3	1.39817	0.340123	2.064	0.340123	1.73908	2.53821
PMM0983	PMED4_11001	possible ATP synthase protein 8	6.48137	TRUE	6	0.64321	0.0858556	0.64321	0.0858556	NA	NA
PMM0984	PMED4_11031	possible Josephin	2.36576	FALSE		19.8097	6.62105	15.2046	6.62105	11.2518	23.4383
PMM0985	PMED4_11051	putative purine phosphoribosyltransferase	4.33929	FALSE		4.26832	0.981519	4.26832	0.981519	3.58137	5.28133
PMM0986	PMED4_11061	Nucleoside 2-deoxyribosyltransferase	3.59886	FALSE		36.1713	3.37376	11.1338	2.78724	10.2886	12.1304
PMM0987	PMED4_11071	rpsU 30S Ribosomal protein S21	9.20473	TRUE	7	0.962357	0.245143	1.11766	0.245143	1.0224	1.2325
PMM0988	PMED4_11081	Helix-hairpin-helix DNA-binding motif class 1	10.2788	TRUE	12	2.23227	0.113914	1.59154	0.113914	1.43121	1.79232
PMM0989	PMED4_11091	ATP/GTP-binding site motif A (P-loop)	1.96281	FALSE		75.3147	12.2974	8.86438	12.2974	7.66775	10.5036
PMM0990	PMED4_11101	conserved hypothetical protein	2.07099	FALSE		84.031	7.73975	31.5769	7.73975	24.8356	43.3413
PMM0991	PMED4_11111	possible Paired amphipathic helix repeat	2.10957	FALSE		80.2772	10.5395	15.8696	10.5395	12.7443	21.0258
PMM0992	PMED4_11131	conserved hypotheticcal protein	5.69307	TRUE	6	1.31817	0.1535	1.31817	0.1535	NA	NA
PMM0993	PMED4_11141	Peptidase E	4.18235	FALSE		1.8322	0.380287	2.0108	0.380287	1.90366	2.13071
PMM0994	PMED4_11151	GCN5-related N-acetyltransferase	3.2055	FALSE		4.32288	5.38667	4.32288	5.38667	3.32252	6.18515
PMM0995	PMED4_11161	hypothetical	4.78128	FALSE		0.98474	0.114777	0.98474	0.114777	NA	NA
PMM0996	PMED4_11181	conserved hypothetical protein	7.79413	TRUE	12	3.36832	0.21939	2.13815	0.21939	1.87337	2.49009
PMM0997	PMED4_11211	possible Protein of unknown function DUF67	6.67344	TRUE	12	3.61786	0.143862	2.21172	0.0758202	1.91255	2.62184
PMM0998	PMED4_11231	conserved hypothetical protein	5.60397	TRUE	6	1.19142	0.278262	1.19142	0.278262	NA	NA
PMM0999	PMED4_11241	hypothetical	9.28929	TRUE	6	0.636827	0.108928	0.90218	0.108928	0.72723	1.18797
PMM1000	PMED4_11251	conserved hypothetical protein	3.20924	FALSE		3.55032	0.87114	3.55032	0.221104	2.36046	7.15908
PMM1001	PMED4_11261	conserved hypothetical protein	5.7357	TRUE	1	2.02475	0.498319	2.16316	0.498319	2.08102	2.25204
PMM1002	PMED4_11281	pepN probable aminopeptidase N	2.88137	FALSE		17.8716	5.14103	20.3679	5.14103	16.7408	26.0014
PMM1003	PMED4_11301	possible Photosystem II reaction centre N prot	7.02126	TRUE	6	0.542136	0.0227843	0.542136	0.0227843	NA	NA
PMM1004	PMED4_11321	purT GAR transformylase 2	4.19362	FALSE		4.70197	1.21794	6.72147	1.21794	5.59697	8.41142
PMM1005	PMED4_11331	possible Legume lectins alpha domain	8.58216	TRUE	6	0.823682	0.176614	1.02746	0.176614	0.899045	1.19868
PMM1006	PMED4_11341	Glutathione peroxidase	7.08675	TRUE	3	2.05085	0.374656	2.29049	0.374656	2.14573	2.45619
PMM1007	PMED4_11351	Conserved hypothetical membrane protein	6.2303	TRUE	6	0.961486	0.303984	1.41076	0.303984	1.11103	1.93196
PMM1008	PMED4_11361	hypothetical	6.18517	TRUE	7	1.37761	0.644007	2.1027	0.644007	1.61265	3.02062
PMM1009	PMED4_11371	putative nitrogen regulation protein NifR3 family homolog	4.65873	FALSE		1.74959	0.161872	1.74959	0.161872	NA	NA
PMM1010	PMED4_11381	conserved hypothetical protein	3.15537	FALSE		1.76693	0.388157	1.76693	0.388157	NA	NA
PMM1011	PMED4_11401	hypothetical	9.98976	TRUE	10	4.81637	0.0823106	4.14438	0.0823106	3.88414	4.44199
PMM1012	PMED4_11421	4-hydroxybenzoyl-CoA thioesterase family active site	3.11647	FALSE		9.55605	4.07892	3.71176	4.07892	NA	NA
PMM1013	PMED4_11441	conserved hypothetical	3.31928	FALSE		1.97639	0.376301	1.97639	0.376301	NA	NA
PMM1014	PMED4_11451	conserved hypothetical protein	3.16692	FALSE		4.02857	4.08696	4.02857	4.08696	3.69271	4.43162
PMM1015	PMED4_11461	Predicted membrane protein	7.95389	TRUE	1	1.63087	0.261722	3.28245	0.261722	2.69846	4.18902
PMM1016	PMED4_11481	possible Virion host shutoff protein	2.16661	FALSE		18.8852	8.44678	8.20728	6.96035	7.39659	9.21756
PMM1017	PMED4_11491	conserved hypothetical	2.88645	FALSE		4.42109	0.544953	2.71243	0.544953	NA	NA
PMM1018	PMED4_11501	Uncharacterized conserved protein	5.20216	FALSE		1.46062	0.247169	1.46062	0.247169	NA	NA
PMM1019	PMED4_11541	possible Integrin alpha cytoplasmic region	4.37193	FALSE		1.8154	0.403675	2.46953	0.403675	2.04426	3.11822
PMM1020	PMED4_11561	conserved hypothetical protein	3.06924	FALSE		3.9958	1.36513	3.9958	1.36513	3.27234	5.12996
PMM1021	PMED4_11571	possible Gram-negative pili assembly chaperone	4.24257	FALSE		1.87828	0.423287	1.87828	0.423287	NA	NA
PMM1022	PMED4_11581	conserved hypothetical	7.2541	TRUE	7	1.0911	0.307664	1.48168	0.307664	1.2279	1.86768
PMM1023	PMED4_11611	possible lactate/malate dehydrogenase, alpha/b	1.63153	FALSE		121.762	8.2299	38.036	8.2299	29.0129	55.2048
PMM1024	PMED4_11621	hypothetical	2.63789	FALSE		9.16602	2.45341	8.84888	2.50749	7.71279	10.3775
PMM1025	PMED4_11631	putative stress-induced protein OsmC	3.23171	FALSE		19.4853	8.08253	14.4897	7.88552	11.7714	18.8405
PMM1026	PMED4_11661	Uncharacterized protein conserved in bacteria	6.34914	TRUE	10	4.73164	3.14156	6.89037	3.14156	5.59199	8.974
PMM1027	PMED4_11671	possible Inward rectifier potassium channel	3.17746	FALSE		2.42484	0.80621	2.42484	0.80621	NA	NA
PMM1028	PMED4_11701	conserved hypothetical	8.08663	TRUE	3	2.01403	0.678122	2.87005	0.678122	2.43853	3.48713
PMM1029	PMED4_11721	ABC transporter component, possibly Mn transport	6.06541	TRUE	10	7.62148	2.7541	8.444	1.00806	5.94995	14.5378
PMM1030	PMED4_11731	Ferric uptake regulator family	7.60532	TRUE	7	1.03712	0.158165	1.14156	0.158165	1.07883	1.21203
PMM1031	PMED4_11741	ABC transporter, ATP binding domain, possibly Mn transport	7.0184	TRUE	7	1.15285	0.288203	1.71843	0.288203	1.33913	2.39751
PMM1032	PMED4_11751	lraI ABC transporter, substrate binding protein, possibly Mn.	5.53278	TRUE	1	4.35176	0.676985	5.05249	0.676985	4.44345	5.85502
PMM1033	PMED4_11761	Cobalamin synthesis protein/P47K	8.15107	TRUE	1	1.9567	0.118302	2.09764	0.118302	1.97178	2.24065
PMM1034	PMED4_11771	G-protein beta WD-40 repeats	6.87207	TRUE	10	6.14019	1.48949	6.56213	1.22019	4.77332	10.4952
PMM1035	PMED4_11801	possible DNA gyrase/topoisomerase IV, subunit	3.48265	FALSE		3.57383	1.81755	3.57383	1.81755	2.89404	4.67102
PMM1036	PMED4_11811	hypothetical	3.02489	FALSE		9.76545	1.73837	3.03631	1.73837	NA	NA
PMM1037	PMED4_11821	conserved hypothetical	4.08599	FALSE		19.2279	2.48787	5.27286	0.831294	5.16969	5.38022
PMM1038	PMED4_11831	Uncharacterized conserved protein	3.40673	FALSE		4.97867	3.23098	4.97867	3.23098	4.68744	5.30848
PMM1039	PMED4_11841	Uncharacterized protein conserved in bacteria	4.19538	FALSE		2.46103	2.28312	2.46103	2.28312	NA	NA
PMM1040	PMED4_11851	Transglutaminase-like superfamily	4.7113	FALSE		8.72624	4.12382	9.55681	4.12382	7.70594	12.5779
PMM1041	PMED4_11861	conserved hypothetical protein	3.35251	FALSE		2.14738	0.37963	2.14738	0.37963	NA	NA
PMM1042	PMED4_11871	conserved hpothetical protein	7.75758	TRUE	1	1.47348	0.135853	2.24399	0.135853	2.0021	2.55237
PMM1043	PMED4_11881	possible Borrelia lipoprotein	2.38745	FALSE		70.9319	7.89746	9.96088	7.95561	8.90354	11.3032
PMM1044	PMED4_11901	rbsK possible pfkB family carbohydrate kinase	3.27469	FALSE		2.46414	4.75618	2.46414	4.75618	NA	NA
PMM1045	PMED4_11911	conserved hypothetical	2.7462	FALSE		4.13796	2.14175	4.13796	1.48335	3.76436	4.59388
PMM1046	PMED4_11921	possible multidrug efflux transporter, MFS family	2.83149	FALSE		17.2749	6.40709	18.3729	6.40709	15.7193	22.1042
PMM1047	PMED4_11931	Predicted dienelactone hydrolase	3.20547	FALSE		32.8705	3.83214	3.42341	3.83214	NA	NA
PMM1048	PMED4_11941	putative ABC transporter, oligopeptides	3.32297	FALSE		18.0789	8.30018	26.7197	8.30018	22.8734	32.1211
PMM1049	PMED4_11951	ddpA ABC transporter, substrate binding protein, possibly oligopeptides	3.26154	FALSE		33.4665	6.84562	22.5426	6.84562	18.6122	28.5774
PMM1050	PMED4_11961	conserved hypothetical protein	3.89279	FALSE		1.52464	4.21525	1.52464	4.21525	NA	NA
PMM1051	PMED4_11971	thrA Homoserine dehydrogenase:ACT domain	4.98124	FALSE		2.37271	2.47745	8.68681	2.47745	7.2608	10.8099
PMM1052	PMED4_11981	SufE protein probably involved in Fe-S center assembly	4.14904	FALSE		3.68815	0.737494	5.09922	0.737494	4.30616	6.25035
PMM1053	PMED4_11991	5-formyltetrahydrofolate cyclo-ligase	3.11075	FALSE		36.4272	5.27073	13.4508	3.5385	9.6125	22.3919
PMM1054	PMED4_12001	ruvC Crossover junction endodeoxyribonuclease RuvC	6.28285	TRUE	12	5.69909	2.09842	5.93723	1.37778	4.92309	7.47759
PMM1055	PMED4_12011	chlI Protoporphyrin IX Magnesium chelatase, ChlI subunit	8.01233	TRUE	1	2.08209	0.275227	2.52049	0.275227	2.23852	2.88371
PMM1056	PMED4_12021	probable tRNA/rRNA methyltransferase	2.96218	FALSE		30.818	18.6045	4.45024	18.6045	NA	NA
PMM1057	PMED4_12031	cytM cytochrome cM	4.83623	FALSE		2.43294	1.0396	3.34155	1.0396	2.74885	4.26011
PMM1058	PMED4_12041	petG Cytochrome b6/f complex, subunit V	10.0823	TRUE	7	0.820294	0.295817	0.945446	0.295817	0.868907	1.03677
PMM1059	PMED4_12051	N6-adenine-specific methylase	4.27936	FALSE		22.1086	42.2154	19.8877	5.02983	16.0065	26.2536
PMM1060	PMED4_12061	Glutamine amidotransferase class-I	6.30711	TRUE	9	11.8301	2.13039	3.66449	2.8605	NA	NA
PMM1061	PMED4_12071	trxA Thioredoxin	11.452	TRUE	8	3.31117	0.404504	2.18448	0.404504	1.91821	2.5366
PMM1062	PMED4_12081	guaB putative IMP dehydrogenase	6.9083	TRUE	7	2.27033	0.542777	2.27916	0.542777	2.27405	2.2843
PMM1063	PMED4_12091	gyrA DNA gyrase/topoisomerase IV, subunit A	6.54928	TRUE	8	3.48312	0.388518	3.60822	0.388518	2.9497	4.64527
PMM1064	PMED4_12101	crtL1 putative lycopene beta cyclase	5.88189	TRUE	9	8.18153	2.14795	7.64006	1.50089	6.56926	9.12793
PMM1065	PMED4_12111	Uncharacterized conserved protein	3.67791	FALSE		4.48602	1.18757	6.1961	1.18757	5.27177	7.51348
PMM1066	PMED4_12121	leuA 2-isopropylmalate synthase	7.18484	TRUE	1	1.96433	0.178582	2.77696	0.178582	2.5375	3.06633
PMM1067	PMED4_12131	possible Adenoviral fiber protein	8.58404	TRUE	1	1.69872	0.463825	2.57533	0.463825	2.25002	3.01061
PMM1068	PMED4_12141	Predicted membrane-associated HD superfamily hydrolase	5.45989	TRUE	5	3.57776	0.504076	3.77526	0.504076	3.68719	3.86764
PMM1069	PMED4_12151	folD putuative bifunctional Methylenetetrahydrofolate dehydrogenase Methenyltetrahydrofolate/cyclohydrolase	4.10083	FALSE		2.04613	0.24493	3.13102	0.24493	2.39719	4.51235
PMM1070	PMED4_12161	ispA Polyprenyl synthetase	7.05175	TRUE	8	3.73633	0.597693	4.86472	0.597693	4.33091	5.54863
PMM1071	PMED4_12171	Uncharacterized protein conserved in bacteria	6.1023	TRUE	10	2.4805	0.8176	4.4731	0.912578	3.08541	8.12937
PMM1072	PMED4_12181	cobB putative Cobyrinic acid a,c-diamide synthase	2.845	FALSE		39.7651	28.909	31.1343	4.82347	26.3103	38.1243
PMM1073	PMED4_12191	Putative glucose 6-phosphate dehydrogenase effector OpcA	6.11919	TRUE	9	9.5603	0.809961	8.27407	0.161775	6.88882	10.3567
PMM1074	PMED4_12201	zwf Glucose-6-phosphate dehydrogenase	6.06954	TRUE	12	4.11436	1.34641	4.09407	0.836072	3.73777	4.52547
PMM1075	PMED4_12211	petH ferredoxin-NADP oxidoreductase (FNR)	9.54923	TRUE	3	1.97978	0.21223	1.89171	0.21223	1.61078	2.29132
PMM1076	PMED4_12221	conserved hypothetical protein	5.96878	TRUE	3	1.84404	0.667744	1.51649	0.667744	1.37544	1.68978
PMM1077	PMED4_12231	two-component sensor histidine kinase	5.62652	TRUE	7	1.74664	0.793817	2.41979	0.793817	1.97936	3.1123
PMM1078	PMED4_12241	conserved hypothetical	4.33734	FALSE		1.49925	0.761301	2.24249	0.761301	1.74348	3.1417
PMM1079	PMED4_12251	possible Villin headpiece domain	7.31009	TRUE	3	1.5824	0.179211	1.38615	0.179211	1.29353	1.49305
PMM1080	PMED4_12261	prsA Ribose-phosphate pyrophosphokinase	9.06046	TRUE	3	1.61586	0.132619	2.16302	0.132619	1.84271	2.6181
PMM1081	PMED4_12271	malQ Putative 4-alpha-glucanotransferase	3.88875	FALSE		4.91889	0.454572	4.69368	0.165454	4.14492	5.40993
PMM1082	PMED4_12281	possible Helix-turn-helix	2.53702	FALSE		14.9701	7.35952	3.1642	7.35952	NA	NA
PMM1083	PMED4_12291	possible kinase	5.10129	FALSE		4.70924	1.32601	3.99109	0.896192	3.74473	4.27213
PMM1084	PMED4_12301	cad Orn/Lys/Arg decarboxylases family 1	4.5161	FALSE		5.0971	2.02364	5.51813	2.02364	4.60899	6.87406
PMM1085	PMED4_12311	cdsA Phosphatidate cytidylyltransferase	5.4869	TRUE	12	4.10147	1.38241	4.51691	1.38241	4.06685	5.07897
PMM1086	PMED4_12321	todF Alpha/beta hydrolase fold	4.82594	FALSE		2.12167	3.73747	10.9471	3.73747	8.61753	15.0027
PMM1087	PMED4_12331	gldA putative glycerol dehydrogenase	5.61967	TRUE	9	8.33974	0.164483	5.87445	1.9873	4.88279	7.37157
PMM1088	PMED4_12341	clpC ClpC	9.37221	TRUE	8	3.52692	0.454925	2.31285	0.454925	2.04016	2.66969
PMM1089	PMED4_12351	putative ribosomal-protein-alanine acetyltransferase	2.3023	FALSE		4.64174	1.02295	4.64174	1.02295	4.083	5.37765
PMM1090	PMED4_12361	lysA Diaminopimelate decarboxylase	7.01887	TRUE	3	1.73334	0.293324	1.53775	0.293324	1.44369	1.64491
PMM1091	PMED4_12371	Uncharacterized conserved protein	5.35476	FALSE		7.62893	4.42351	7.98377	4.42351	7.17363	9.0002
PMM1092	PMED4_12381	uppS Undecaprenyl pyrophosphate synthetase (UPPS)	4.86875	FALSE		1.61327	1.2914	3.9223	1.2914	3.10257	5.33073
PMM1093	PMED4_12391	BioB Biotin synthase	5.84157	TRUE	12	4.93988	0.786053	3.64737	0.786053	3.16845	4.29684
PMM1094	PMED4_12401	Predicted sulfurtransferase	2.77204	FALSE		16.58	5.68695	17.4655	3.9985	14.2873	22.4621
PMM1095	PMED4_12411	F2J10.13 conserved hypothetical protein	2.90092	FALSE		18.3636	6.95112	4.15737	6.95112	NA	NA
PMM1096	PMED4_12421	Lipoate synthase	4.85131	FALSE		7.72039	4.05759	8.20123	4.05759	6.7941	10.3435
PMM1097	PMED4_12431	recR RecR protein	3.70102	FALSE		1.58943	0.592671	1.58943	0.592671	NA	NA
PMM1098	PMED4_12441	psbP photosystem II oxygen evolving complex protein PsbP	8.86186	TRUE	5	2.32126	0.0981351	2.28037	0.0981351	2.16144	2.41316
PMM1099	PMED4_12451	ABC transporter, multidrug efflux family	2.7989	FALSE		19.1439	8.20721	21.7242	8.20721	17.5314	28.5527
PMM1100	PMED4_12461	hypothetical	3.48994	FALSE		6.54249	3.56403	2.90767	0.923176	NA	NA
PMM1101	PMED4_12471	putative ATP-dependent RNA helicase	4.8172	FALSE		1.92338	0.676163	2.26118	0.676163	2.05301	2.51634
PMM1102	PMED4_12481	recD possible exodeoxyribonuclease V 67 kD polypeptide	2.843	FALSE		32.6858	8.44039	4.58154	8.44039	NA	NA
PMM1103	PMED4_12491	recB possible UvrD/REP helicase subunit B	2.15284	FALSE		70.2493	10.597	5.90621	10.597	NA	NA
PMM1104	PMED4_12501	Putative protein-S-isoprenylcysteine methyltransferase	2.08876	FALSE		97.1981	13.3031	21.7132	5.53452	18.8775	25.5513
PMM1105	PMED4_12511	recC possible exodeoxyribonuclease V subunit C 125 kD polypeptide	2.25199	FALSE		74.2287	10.5532	41.6227	6.93113	32.2226	58.7662
PMM1106	PMED4_12521	conserved hypothetical protein	5.12036	FALSE		3.61395	0.686016	4.41057	0.686016	4.06551	4.81965
PMM1107	PMED4_12531	pdxJ Pyridoxal phosphate biosynthetic protein PdxJ	4.77304	FALSE		1.68702	0.42664	1.90982	0.42664	1.77452	2.06747
PMM1108	PMED4_12541	Phospholipid and glycerol acyltransferase (from 'motifs_6.msf')	4.50958	FALSE		1.58133	0.649879	1.58133	0.649879	NA	NA
PMM1109	PMED4_12551	conserved hypothetical protein	6.36012	TRUE	7	1.36342	0.314239	1.8256	0.314239	1.52679	2.26985
PMM1110	PMED4_12561	BolA-like protein	6.10926	TRUE	5	2.95076	0.319428	2.90628	0.319428	2.8169	3.00153
PMM1111	PMED4_12571	Glutaredoxin-related protein	7.71812	TRUE	8	2.87407	0.456909	2.86067	0.502739	2.30349	3.7734
PMM1112	PMED4_12581	conserved hypothetical protein	4.46762	FALSE		2.71676	1.16357	3.9678	0.191402	3.31788	4.93437
PMM1113	PMED4_12591	two-component response regulator	9.81216	TRUE	12	3.03836	0.119583	2.21049	0.119583	1.96425	2.52731
PMM1114	PMED4_12601	conserved hypothetical protein	5.50624	TRUE	9	17.7375	5.81095	4.02328	1.68043	NA	NA
PMM1115	PMED4_12611	crtH putative carotenoid isomerase	6.27373	TRUE	9	12.2259	2.16189	13.4764	2.16189	11.4373	16.4004
PMM1116	PMED4_12621	gidA NAD binding site:Glucose inhibited division protein A family	6.68565	TRUE	8	3.44298	0.370486	3.5369	0.370486	2.63702	5.36912
PMM1118	PMED4_12641	hli4 possible high light inducible protein	11.0571	TRUE	10	3.80519	0.756289	3.76356	0.776215	2.83143	5.61062
PMM1118		hli4 possible high light inducible protein	12.7726	TRUE	10	5.38884	5.03832	5.27001	1.2738	3.91486	8.06
PMM1119	PMED4_12651	som possible porin	13.5342	TRUE	11	28.1032	7.07773	28.4042	5.39426	25.7069	31.7339
PMM1120	PMED4_12661	Sulfotransferase:TPR repeat	2.54731	FALSE		67.8757	7.60894	22.271	5.76451	19.1582	26.5914
PMM1121	PMED4_12671	som possible porin	13.9306	TRUE	11	28.6411	10.659	39.1358	9.68324	32.8104	48.4826
PMM1122	PMED4_12691	apt Phosphoribosyl transferase	5.76924	TRUE	9	8.26458	0.752319	4.19732	1.26255	3.33747	5.654
PMM1123	PMED4_12701	hupE putative hydrogenase accessory protein	10.9434	TRUE	8	4.85942	0.295005	2.08773	0.39028	1.70819	2.68411
PMM1124	PMED4_12721	possible Natural resistance-associated macroph	6.73524	TRUE	12	3.57709	0.579569	3.24012	0.579569	3.12632	3.36252
PMM1125	PMED4_12731	possible Bacterial regulatory proteins, deoR f	3.53652	FALSE		1.90045	0.356277	1.90045	0.356277	NA	NA
PMM1126	PMED4_12741	Domain of unknown function DUF33	4.08819	FALSE		2.45611	2.95477	2.45611	2.95477	NA	NA
PMM1127	PMED4_12751	possible NAD(P) transhydrogenase beta subunit	3.92348	FALSE		36.1654	8.61863	11.0901	8.9757	10.0035	12.4416
PMM1128	PMED4_12761	hli15 possible high light inducible protein	8.06824	TRUE	3	1.62304	0.375944	1.63795	0.375944	1.62931	1.64668
PMM1129	PMED4_12781	possible Notch (DSL) domain	4.79415	FALSE		1.46874	0.546021	1.88093	0.546021	1.61866	2.24463
PMM1130	PMED4_12791	hypothetical	4.09969	FALSE		8.98634	13.8249	5.67187	12.7557	4.47417	7.74521
PMM1131	PMED4_12801	conserved hypothetical protein	6.8715	TRUE	6	0.872301	0.282726	1.18541	0.282726	0.98192	1.49529
PMM1132	PMED4_12841	Uncharacterized conserved protein	6.25623	TRUE	1	2.35408	0.31293	3.26594	0.31293	2.91437	3.71396
PMM1133	PMED4_12851	conserved hypothetical protein	5.64674	TRUE	7	1.99312	0.560705	2.20586	0.560705	2.07782	2.35073
PMM1134	PMED4_12881	possible Phosphatidylinositol-specific phospho	6.45144	TRUE	7	2.77944	0.638013	2.77944	0.638013	2.72355	2.83767
PMM1135	PMED4_12891	hli14 possible high light inducible protein	10.704	TRUE	8	3.50436	0.699774	3.37532	0.887068	2.5993	4.81189
PMM1136	PMED4_12911	possible Uncharacterized protein family UPF005	2.02447	FALSE		39.89	14.0953	52.6674	14.0953	41.4056	72.344
PMM1137	PMED4_12931	possible Cytochrome b(C-terminal)/b6/petD	2.28933	FALSE		81.4197	2.62691	9.0126	2.62691	8.12106	10.124
PMM1138	PMED4_12961	probable GTP-binding protein	3.88821	FALSE		3.18712	1.05455	3.18712	1.05455	3.06353	3.3211
PMM1139	PMED4_12971	possible membrane fusion protein	4.52434	FALSE		2.47581	0.635366	2.47581	0.635366	2.45057	2.50157
PMM1140	PMED4_12981	polA DNA polymerase I	3.31227	FALSE		17.9948	5.65943	19.4041	5.65943	15.1406	27.0099
PMM1141	PMED4_12991	cysS Cysteinyl-tRNA synthetase	2.98013	FALSE		18.6448	5.63689	20.1395	5.17186	17.8032	23.1817
PMM1142	PMED4_13001	dxr 1-deoxy-D-xylulose 5-phosphate reductoisomerase	5.3017	FALSE		2.95107	0.693113	2.95107	0.693113	2.70895	3.24071
PMM1143	PMED4_13011	Ferredoxin	4.35365	FALSE		6.51796	2.06387	6.88547	2.06387	5.7624	8.55226
PMM1144	PMED4_13021	Predicted hydrolase of the alpha/beta-hydrolase fold	2.57044	FALSE		33.6664	12.2518	26.5446	8.30743	19.5852	41.1763
PMM1145	PMED4_13031	pntB putative nicotinamide nucleotide transhydrogenase, subunit beta	8.67971	TRUE	9	8.49297	0.135732	3.59764	0.350682	3.41721	3.79818
PMM1146	PMED4_13041	pntA-2 putative nicotinamide nucleotide transhydrogenase, subunit alpha 2 (A2)	8.44905	TRUE	10	3.80426	0.340675	4.34736	0.187061	3.77011	5.13336
PMM1147	PMED4_13051	pntA putative nicotinamide nucleotide transhydrogenase, subunit alpha 1 (A1)	8.44589	TRUE	5	2.20913	0.183588	2.6534	0.183588	2.45185	2.89106
PMM1148	PMED4_13061	possible EF-1 guanine nucleotide exchange doma	9.9165	TRUE	5	2.43886	0.0489742	1.77548	0.0489742	1.67301	1.89132
PMM1149	PMED4_13071	conserved hypothetical	7.32547	TRUE	1	1.44292	0.179858	2.27711	0.179858	2.03383	2.58648
PMM1150	PMED4_13081	putative thioredoxin reductase	7.53139	TRUE	5	2.59355	0.811507	3.01687	0.811507	2.742	3.35298
PMM1151	PMED4_13091	infA translation initiation factor IF-1	8.18593	TRUE	7	1.28551	0.342608	1.54625	0.342608	1.38416	1.75134
PMM1152	PMED4_13111	ycf39 putative chaperon-like protein for quinone binding in photosystem II	6.94809	TRUE	5	2.61026	0.216901	2.6068	0.398634	2.3066	2.99685
PMM1153	PMED4_13131	predicted alpha/beta hydrolase superfamily protein	3.60963	FALSE		4.72161	1.39645	4.72161	1.39645	3.80225	6.22734
PMM1154	PMED4_13141	ilvN Acetolactate synthase small subunit	6.53822	TRUE	7	1.56805	0.522146	3.18089	0.522146	2.63391	4.01458
PMM1155	PMED4_13151	ppiA Cyclophilin-type peptidyl-prolyl cis-trans isomerase	2.80326	FALSE		4.77529	0.421573	3.11303	0.421573	NA	NA
PMM1156	PMED4_13161	photosystem I assembly related protein Ycf4	5.95263	TRUE	7	1.50024	0.557481	1.8308	0.557481	1.62418	2.09764
PMM1157	PMED4_13171	psbD Photosystem II PsbD protein (D2)	13.1533	TRUE	9	9.03712	0.409204	8.81589	0.409204	8.39647	9.27942
PMM1158	PMED4_13181	psbC Photosystem II PsbC protein (CP43)	13.0819	TRUE	11	14.7566	8.34087	15.7897	3.0306	14.4466	17.4081
PMM1159	PMED4_13191	Maf-like protein	3.58826	FALSE		1.74281	0.621932	2.45478	0.621932	1.9863	3.21245
PMM1160	PMED4_13201	cobQ Cobyric acid synthase CobB	3.2787	FALSE		56.6017	7.25809	7.72538	0.888392	7.08739	8.4896
PMM1161	PMED4_13211	conserved hypothetical protein	4.58827	FALSE		2.38905	2.069	5.41793	2.069	4.35206	7.17523
PMM1162	PMED4_13221	conserved hypothetical protein	3.16673	FALSE		9.09122	6.05194	9.79443	6.05194	7.71688	13.4027
PMM1163	PMED4_13241	possible Trehalase	3.52585	FALSE		2.83094	0.778655	2.83094	0.778655	2.57809	3.13879
PMM1164	PMED4_13281	afuA putative iron ABC transporter, substrate binding protein	7.95362	TRUE	12	3.54901	0.263696	2.35709	0.0971344	2.01895	2.83128
PMM1165	PMED4_13291	glyQ Glycyl-tRNA synthetase alpha subunit	6.44194	TRUE	3	1.7708	0.644035	3.05628	0.644035	2.58293	3.74204
PMM1166	PMED4_13301	conserved hypothetical protein	3.40706	FALSE		6.52896	1.14802	6.23694	0.492412	5.65256	6.95607
PMM1167	PMED4_13311	Macrophage migration inhibitory factor family	6.50854	TRUE	3	1.70343	0.1938	2.24297	0.395674	1.87502	2.7906
PMM1168	PMED4_13331	F4P13.20 conserved hypothetical protein	4.78418	FALSE		2.39676	1.35945	2.39676	1.35945	2.21703	2.6082
PMM1169	PMED4_13341	hypothetical	7.65327	TRUE	7	1.01364	0.297541	1.04513	0.297541	1.02671	1.06423
PMM1170	PMED4_13351	conserved hypothetical protein	6.21813	TRUE	8	3.21273	0.269234	3.14111	0.0484618	2.51204	4.19049
PMM1171	PMED4_13361	isiB Flavodoxin	10.9692	TRUE	12	2.30543	0.0955263	1.85863	0.0955263	1.70567	2.04171
PMM1172	PMED4_13371	conserved hypothetical protein	2.52492	FALSE		9.72118	1.21882	3.28544	1.21882	NA	NA
PMM1173	PMED4_13381	Uncharacterized conserved protein	4.11872	FALSE		6.39118	4.25336	7.081	4.25336	5.39827	10.2879
PMM1174	PMED4_13391	hypothetical	6.66645	TRUE	6	0.780997	0.115188	0.780997	0.115188	NA	NA
PMM1175	PMED4_13401	possible AEC transporter family, substrate unknown	5.70723	TRUE	7	1.55852	0.377161	1.93897	0.377161	1.69945	2.25707
PMM1176	PMED4_13411	possible Helix-turn-helix protein, copG family	4.14288	FALSE		1.22817	0.32779	1.22817	0.32779	NA	NA
PMM1177	PMED4_13421	4-amino-4-deoxy-L-arabinose transferase and related glycosyltransferases of PMT family	4.63198	FALSE		6.54103	2.16698	9.61358	2.16698	7.77671	12.5865
PMM1178	PMED4_13431	Glycosyl transferases group 1	4.45398	FALSE		7.14209	2.69614	7.57988	2.69614	6.4266	9.23762
PMM1179	PMED4_13441	putative SMR family transporter, possible pecM homologue	5.14622	FALSE		6.31842	3.1177	6.85231	1.26027	5.20462	10.0265
PMM1180	PMED4_13451	sppA signal peptide peptidase SppA (protease IV)	8.0877	TRUE	1	1.76126	0.226315	3.05443	0.226315	2.68236	3.54635
PMM1181	PMED4_13461	aroH Chorismate mutase	6.42617	TRUE	12	3.98553	0.194009	2.76765	0.194009	2.4472	3.18467
PMM1182	PMED4_13471	conserved hypothetical protein	9.49397	TRUE	5	1.73267	0.358943	1.79928	0.358943	1.73653	1.86674
PMM1183	PMED4_13481	rpl34, rpmH 50S ribosomal protein L34	8.84523	TRUE	1	1.67445	0.171271	2.07853	0.171271	1.85802	2.35842
PMM1184	PMED4_13491	rnpA Bacterial ribonuclease P protein component	5.71659	TRUE	3	1.59209	0.381442	2.75581	0.381442	2.37621	3.27977
PMM1185	PMED4_13501	conserved hypothetical protein	7.94594	TRUE	12	2.76255	0.217843	2.10341	0.217843	1.92626	2.31646
PMM1186	PMED4_13511	yidC Putative inner membrane protein; similar to 60 kDa inner membrane protein family	9.64736	TRUE	8	2.56374	0.377223	2.54092	0.377223	2.10963	3.19388
PMM1187	PMED4_13521	ATPase of the AAA+ family	4.1493	FALSE		13.5473	0.66614	10.5104	1.78865	8.48261	13.8124
PMM1188	PMED4_13531	serS Seryl-tRNA synthetase	6.30634	TRUE	1	2.29044	0.483654	3.82952	0.483654	3.34951	4.47012
PMM1189	PMED4_13541	Predicted membrane-associated Zn-dependent proteases 1	6.38387	TRUE	10	4.69188	1.82754	6.76393	1.82754	5.79185	8.12813
PMM1190	PMED4_13551	rpsN 30S Ribosomal protein S14	8.37835	TRUE	7	0.906665	0.306639	2.15765	0.306639	1.71329	2.91324
PMM1191	PMED4_13561	pnp polyribonucleotide nucleotidyltransferase	9.04177	TRUE	8	2.8863	0.311063	2.86119	0.311063	2.27116	3.86539
PMM1192	PMED4_13571	CysQ protein homolog	3.02103	FALSE		19.5379	8.89284	7.11304	8.89284	5.66216	9.56364
PMM1193	PMED4_13581	putative tetrapyrrole methylase family protein	5.01859	FALSE		1.8743	0.579639	2.17001	0.579639	1.98885	2.38749
PMM1195	PMED4_13601	conserved hypothetical protein	4.0949	FALSE		1.70862	0.705274	2.35459	0.705274	1.93272	3.01204
PMM1196	PMED4_13611	manC GDP-mannose pyrophosphorylase	4.61584	FALSE		5.47804	0.858434	5.27548	0.548757	4.81212	5.83758
PMM1197	PMED4_13621	conserved hypothetical protein	2.61159	FALSE		17.9616	4.07708	11.6812	4.07708	10.6206	12.977
PMM1198	PMED4_13631	hypothetical protein	3.69268	FALSE		1.97093	1.00126	5.42067	1.00126	3.78649	9.53638
PMM1199	PMED4_13641	conserved hypothetical protein	2.39345	FALSE		19.6275	6.43103	19.6636	4.69822	17.9291	21.7698
PMM1200	PMED4_13651	Glycosyl transferase, family 2	4.79871	FALSE		1.62991	0.535124	2.3884	0.535124	1.88259	3.26585
PMM1201	PMED4_13661	Putative CDP-tyvelose-2-epimerase (RfbE)	5.006	FALSE		6.54933	4.33772	7.24479	4.33772	5.81803	9.5987
PMM1202	PMED4_13671	possible nucleoside-diphosphate-sugar epimerase	4.91962	FALSE		8.82382	1.52478	9.64595	1.28454	7.70431	12.896
PMM1203	PMED4_13681	rfbG CDP-glucose 4,6-dehydratase	5.5492	TRUE	10	6.62494	2.01283	7.93947	2.01283	6.58215	10.002
PMM1204	PMED4_13691	ddhA, rfbF glucose-1-phosphate cytidylyltransferase	6.80572	TRUE	12	3.89243	0.529466	3.64167	0.529466	3.40967	3.90754
PMM1205	PMED4_13701	NDP-hexose 3,4-dehydratase	7.50776	TRUE	5	2.70097	0.233586	2.70165	0.233586	2.67388	2.73001
PMM1206	PMED4_13711	hypothetical protein	3.34967	FALSE		2.23293	3.70294	3.45247	3.70294	2.6248	5.04252
PMM1207	PMED4_13721	Putative fucose synthetase	3.4334	FALSE		8.52033	4.35393	3.78886	0.831922	NA	NA
PMM1208	PMED4_13731	gmd GDPmannose 4,6-dehydratase	3.82729	FALSE		2.37839	1.12684	3.45373	1.12684	2.7388	4.67376
PMM1209	PMED4_13741	galE UDP-glucose-4-epimerase	4.07728	FALSE		9.19869	5.39004	10.4431	3.86657	7.38564	17.8201
PMM1210	PMED4_13751	Putative nucleotide sugar epimerase	7.85727	TRUE	1	2.1966	1.16108	3.87321	1.16108	3.38276	4.53
PMM1211	PMED4_13761	wza possible polysaccharide export or synthesis protein	5.51474	TRUE	1	2.0598	0.998519	3.24679	0.998519	2.43624	4.86562
PMM1212	PMED4_13771	conserved hypothetical protein	5.24824	FALSE		1.87052	1.17704	3.62458	1.17704	3.10467	4.35365
PMM1213	PMED4_13781	Glycosyl transferases group 1	3.05581	FALSE		4.33912	2.60268	4.33912	2.60268	3.34885	6.16094
PMM1214	PMED4_13791	possible phosphatase	3.3852	FALSE		2.21622	1.84055	2.21622	1.84055	NA	NA
PMM1215	PMED4_13801	conserved hypothetical protein	4.36231	FALSE		7.13498	2.01917	7.69635	2.01917	6.48919	9.4553
PMM1216	PMED4_13811	Putative sugar-phosphate nucleotidyl transferase	3.00381	FALSE		14.2588	4.59228	15.3271	4.59228	13.0737	18.5189
PMM1217	PMED4_13821	putative phosphoheptose isomerase	5.71205	TRUE	1	1.94948	0.602323	2.54855	0.602323	2.16453	3.09824
PMM1218	PMED4_13831	rfaE putative ADP-heptose synthase	5.27842	FALSE		7.09225	2.11602	7.05036	1.82053	5.97604	8.59561
PMM1219	PMED4_13841	putative nucleoside-diphosphate sugar epimerase	6.73041	TRUE	3	1.91732	0.559944	1.92904	0.559944	1.92226	1.93588
PMM1220	PMED4_13851	putative glycosyl transferase	2.18713	FALSE		34.4016	9.62566	13.7401	9.62566	10.4997	19.8734
PMM1221	PMED4_13861	Glycosyl transferase, group 1	2.38088	FALSE		16.2575	6.19647	18.3471	6.19647	15.773	21.9251
PMM1222	PMED4_13871	possible glycosyl transferase	2.01877	FALSE		97.0563	8.85708	34.1208	8.13884	29.8066	39.8953
PMM1223	PMED4_13881	putative glycosyl transferase, group 1	2.38744	FALSE		62.1781	5.86483	15.8451	3.31039	14.568	17.3677
PMM1224	PMED4_13891	gumB putative polysaccharide export protein	7.43308	TRUE	1	1.69361	0.259807	2.31585	0.259807	2.09516	2.5885
PMM1225	PMED4_13901	conserved hypothetical protein	4.05989	FALSE		2.25696	3.06179	5.41475	3.06179	4.35411	7.15856
PMM1226	PMED4_13911	conserved hypothetical protein	4.47106	FALSE		1.93882	1.25809	2.53948	1.25809	2.15417	3.09266
PMM1227	PMED4_13921	rfe putative UDP-N-acetylglucosamine-1-phosphate transferase	4.14074	FALSE		1.77521	0.724185	4.42306	0.724185	3.45534	6.14367
PMM1228	PMED4_13931	hypothetical protein	5.06703	FALSE		4.34835	0.283004	3.12928	0.169204	2.80332	3.54102
PMM1229	PMED4_13941	Dehydrogenase, E1 component	6.52341	TRUE	7	1.36286	0.348979	1.94126	0.348979	1.55921	2.57129
PMM1230	PMED4_13951	dehydrogenase E1 component beta subunit	5.04612	FALSE		3.77179	0.669833	3.89622	0.669833	3.26766	4.82418
PMM1231	PMED4_13961	conserved hypothetical	5.56436	TRUE	10	4.14788	1.32322	5.79836	1.32322	4.91422	7.07043
PMM1232	PMED4_13971	methyltransferase	6.50985	TRUE	9	6.35503	0.3738	4.56799	0.901389	4.54783	4.58832
PMM1233	PMED4_13981	rfbD putative dTDP-4-dehydrorhamnose reductase	4.57329	FALSE		2.07233	7.73601	2.07233	7.73601	NA	NA
PMM1234	PMED4_13991	adhC Zinc-containing alcohol dehydrogenase superfamily	6.10889	TRUE	1	1.97835	1.19992	2.58044	1.19992	2.1948	3.1305
PMM1235	PMED4_14001	possible N-terminal fragment of transketolase	7.23898	TRUE	10	3.60364	0.633434	3.73555	0.633434	3.1781	4.53014
PMM1236	PMED4_14011	unknown	5.57622	TRUE	10	5.97809	2.42775	6.34805	2.42775	4.76023	9.5253
PMM1237	PMED4_14021	conserved hypothetical protein	2.43274	FALSE		17.1865	8.67456	5.94156	5.25848	NA	NA
PMM1238	PMED4_14031	conserved hypothetical protein	3.03678	FALSE		29.9813	16.6685	35.1273	16.1825	30.1092	42.1524
PMM1239	PMED4_14041	hetA ABC-type multidrug transport system ATPase and permease components	4.17865	FALSE		2.37739	2.53928	7.0068	2.53928	5.23263	10.6012
PMM1240	PMED4_14051	methyltransferase	6.18386	TRUE	12	4.26437	0.579104	3.1197	0.579104	2.81664	3.49585
PMM1241	PMED4_14061	hypothetical protein	4.35781	FALSE		2.28048	0.677267	2.30106	0.677267	2.28913	2.31311
PMM1242	PMED4_14071	hypothetical protein	3.98508	FALSE		8.73334	2.35756	11.3651	1.63794	9.82221	13.4831
PMM1243	PMED4_14081	possible methyltransferase	5.06458	FALSE		5.95743	1.37419	7.35389	0.951368	6.53515	8.40716
PMM1244	PMED4_14091	hypothetical protein	7.07344	TRUE	10	2.13344	0.494812	4.56345	0.494812	4.13176	5.09588
PMM1245	PMED4_14101	conserved hypothetical protein	5.32839	FALSE		4.81403	1.7995	6.81393	1.36624	5.81546	8.22633
PMM1246	PMED4_14111	Carbamoyltransferase	4.92154	FALSE		5.4497	1.53111	5.38906	1.15426	4.07663	7.94776
PMM1247	PMED4_14121	hypothetical protein	6.84519	TRUE	5	2.52359	0.159174	2.31737	0.159174	2.20056	2.44726
PMM1248	PMED4_14131	hypothetical protein	2.71343	FALSE		34.5173	8.9699	38.3451	6.47186	32.9228	45.9057
PMM1249	PMED4_14141	conserved hypothetical protein	6.184	TRUE	10	2.36737	2.1007	7.53565	2.1007	6.5882	8.80138
PMM1250	PMED4_14161	conserved hypothetical protein	6.16218	TRUE	8	2.07377	1.55503	6.23791	1.55503	5.24629	7.69176
PMM1251	PMED4_14171	Carbamoyltransferase	6.71023	TRUE	8	4.38501	0.972164	4.30837	0.67712	3.75717	5.0491
PMM1252	PMED4_14181	possible acetyltransferase	6.36619	TRUE	6	1.12074	0.498239	1.12074	0.498239	NA	NA
PMM1253	PMED4_14191	possible methyltransferase	4.17059	FALSE		3.36496	0.762772	3.36496	0.762772	3.23432	3.50661
PMM1254	PMED4_14201	putative glycosyl transferase, family 2	6.04606	TRUE	8	4.27552	1.1165	4.48625	1.1165	3.92215	5.23987
PMM1255	PMED4_14211	hypothetical protein	3.22538	FALSE		7.15454	3.23536	8.04652	3.23536	6.23648	11.3368
PMM1256	PMED4_14221	putative glycosyl transferase, family 2	4.92299	FALSE		2.41909	0.695825	2.35706	0.695825	2.32267	2.39248
PMM1257	PMED4_14231	possible dTDP-glucose 4,6-dehydratase	4.07619	FALSE		2.08724	0.709896	2.60924	0.709896	2.28003	3.04958
PMM1258	PMED4_14241	pyridoxal-phosphate-dependent aminotransferase	6.83297	TRUE	1	2.2309	0.144936	2.96172	0.144936	2.58727	3.46291
PMM1259	PMED4_14251	pyridoxal-phosphate-dependent aminotransferase	5.85347	TRUE	8	3.30659	0.342771	3.31792	0.342771	2.854	3.96193
PMM1260	PMED4_14261	Nucleoside-diphosphate-sugar epimerase	5.61549	TRUE	8	1.96883	2.50624	5.00679	2.50624	3.91512	6.94263
PMM1261	PMED4_14271	ugd UDP-glucose 6-dehydrogenase	6.09017	TRUE	8	4.39266	0.75296	4.47034	0.75296	3.68346	5.68475
PMM1262	PMED4_14281	lexA SOS function regulatory protein, LexA repressor	9.69281	TRUE	8	2.74981	0.350008	2.61706	0.350008	2.55695	2.68007
PMM1263	PMED4_14291	argF Ornithine carbamoyltransferase	3.79983	FALSE		14.8022	6.84797	4.68754	5.39166	NA	NA
PMM1264	PMED4_14301	ftsH3 cell division protein FtsH3	8.75764	TRUE	12	2.79613	0.533164	2.61584	0.533164	2.52726	2.71086
PMM1265	PMED4_14311	ribD putative Diaminohydroxyphosphoribosylaminopyrimidine deaminase and 5-amino-6-(5-phosphoribosylamino)uracil reductase	4.61502	FALSE		7.04998	3.28609	7.24244	2.81777	5.73212	9.83339
PMM1266	PMED4_14321	conserved hypothetical protein	5.29361	FALSE		2.03022	0.13454	2.78184	0.13454	2.35678	3.39396
PMM1267	PMED4_14331	conserved hypothetical	2.96707	FALSE		2.38853	1.00531	3.16578	1.00531	2.66508	3.89814
PMM1268	PMED4_14341	cobL putative precorrin-6y methylase	3.41284	FALSE		6.99841	3.47621	6.91038	3.10136	6.70008	7.13431
PMM1269	PMED4_14351	predicted sugar kinase	7.09389	TRUE	5	2.99946	0.534931	3.28493	0.534931	3.16736	3.41157
PMM1270	PMED4_14361	pheS Phenylalanyl-tRNA synthetase alpha chain	6.78254	TRUE	1	2.39747	0.696198	3.11152	0.696198	2.77597	3.53934
PMM1271	PMED4_14371	surE Survival protein SurE	4.64	FALSE		2.42756	0.642908	2.63572	0.642908	2.51139	2.773
PMM1272	PMED4_14381	conserved hypothetical protein	8.63276	TRUE	5	2.30696	0.111472	2.06497	0.111472	1.96435	2.17646
PMM1273	PMED4_14391	ribF putative riboflavin kinase/FAD synthase	4.56704	FALSE		3.58919	1.90906	5.1843	1.90906	4.29764	6.53194
PMM1274	PMED4_14401	thiE Thiamine monophosphate synthase (TMP)	3.8959	FALSE		7.93464	3.75541	8.47287	3.75541	7.10939	10.4834
PMM1275	PMED4_14411	DUF170	5.55588	TRUE	7	1.86199	3.34659	1.86199	3.34659	NA	NA
PMM1278	PMED4_14441	putative circadian phase modifier CpmA homolog	4.56962	FALSE		6.13748	2.5818	6.89543	2.5818	5.35782	9.67078
PMM1279	PMED4_14451	conserved hypothetical protein	6.10143	TRUE	8	3.61607	0.580111	3.63915	0.580111	3.03052	4.55369
PMM1280	PMED4_14461	trmD putative bifuntional enzyme: tRNA methyltransferase; 2-C-methyl-D-erythritol 2,4-cyclodiphosphate synthase	5.118	FALSE		5.76544	1.96802	6.11457	1.96802	5.31722	7.19325
PMM1281	PMED4_14471	GTP-binding protein ERA homolog	4.4377	FALSE		1.90473	0.369265	1.90473	0.369265	NA	NA
PMM1282	PMED4_14481	conserved hypothetical protein	3.98385	FALSE		1.52825	0.461139	2.24417	0.461139	1.76642	3.07616
PMM1283	PMED4_14491	Integral membrane protein, interacts with FtsH	11.306	TRUE	12	3.22384	0.0848313	2.36959	0.0848313	2.14982	2.6394
PMM1284	PMED4_14501	phoH PhoH-like phosphate starvation-inducible protein	5.99519	TRUE	8	5.86302	1.02583	6.25951	1.02583	4.87363	8.74675
PMM1285	PMED4_14511	rpsP 30S Ribosomal protein S16	7.57796	TRUE	5	2.34107	0.33513	2.28712	0.33513	2.2728	2.30161
PMM1286	PMED4_14521	ffh signal recognition particle protein (SRP54)	6.8499	TRUE	1	2.41048	1.30697	2.72625	1.30697	2.53455	2.94931
PMM1287	PMED4_14531	conserved hypothetical protein	6.9148	TRUE	12	4.09566	0.225414	2.89701	0.225414	2.60366	3.26485
PMM1288	PMED4_14541	acoA Pyruvate dehydrogenase E1 alpha subunit	9.5935	TRUE	7	1.3044	0.302984	1.46	0.302984	1.36593	1.56798
PMM1289	PMED4_14551	Type II alternative RNA polymerase sigma factor, sigma-70 family	7.97094	TRUE	8	3.30714	0.594892	3.17177	0.594892	2.6643	3.91804
PMM1290	PMED4_14561	Predicted sugar kinase fused to uncharacterized domain	4.1977	FALSE		5.55835	1.11803	5.70134	1.11803	5.27399	6.20404
PMM1291	PMED4_14571	trmU tRNA (5-methylaminomethyl-2-thiouridylate)-methyltransferase	5.71261	TRUE	5	3.82059	0.476193	4.52334	0.476193	4.22358	4.86889
PMM1292	PMED4_14581	possible apolipoprotein n-acyltransferase	2.73285	FALSE		35.7283	7.18787	6.76538	7.18787	6.52169	7.02798
PMM1293	PMED4_14591	FKBP-type peptidyl-prolyl cis-trans isomerase (PPIase)	10.0818	TRUE	5	1.72407	0.0703529	1.72591	0.0703529	1.59574	1.8792
PMM1294	PMED4_14601	putative nickel-containing superoxide dismutase precursor (NISOD)	9.09697	TRUE	12	2.09378	0.104845	1.94317	0.104845	1.81695	2.08825
PMM1295	PMED4_14611	putative signal peptidase	4.56199	FALSE		4.49809	0.766726	4.50697	0.378199	3.62167	5.9651
PMM1296	PMED4_14621	marine cyanobacterial conserved hypothetical	6.86496	TRUE	3	1.7323	0.518399	1.5029	0.518399	1.39615	1.62731
PMM1297	PMED4_14631	trpC Indole-3-glycerol phosphate synthase	5.70557	TRUE	10	7.20464	1.18182	3.48467	1.04619	NA	NA
PMM1298	PMED4_14641	lpd putative dihydrolipoamide dehydrogenase	8.4385	TRUE	12	3.63616	0.130162	2.55022	0.130162	2.26559	2.91665
PMM1299	PMED4_14651	spoU tRNA/rRNA methyltransferase (SpoU)	4.9351	FALSE		1.71507	0.534259	2.04524	0.534259	1.84065	2.30099
PMM1300	PMED4_14661	murA UDP-N-glucosamine 1-carboxyvinyltransferase	5.64625	TRUE	7	1.29979	0.49442	1.86341	0.49442	1.49031	2.48572
PMM1301	PMED4_14681	argD Acetylornithine and succinylornithine aminotransferases	4.75633	FALSE		8.41364	1.37886	5.36062	1.37886	5.31871	5.40321
PMM1302	PMED4_14691	folC putuative bifunctional Dihydrofolate/Folylpolyglutamate synthase	3.05273	FALSE		61.11	10.2691	6.79349	6.81264	NA	NA
PMM1303	PMED4_14701	FAD/FMN-containing dehydrogenases	4.30725	FALSE		6.65967	1.48167	6.53044	1.64595	5.72141	7.60596
PMM1304	PMED4_14711	codA possible cytosine deaminase	5.12416	FALSE		4.49442	0.839133	4.78511	0.839133	4.20324	5.55397
PMM1305	PMED4_14721	2-methylthioadenine synthetase	5.48777	TRUE	5	5.94463	0.887901	6.16108	0.887901	5.68162	6.72891
PMM1306	PMED4_14731	ddlA D-alanine--D-alanine ligase	4.14442	FALSE		29.0789	14.6565	14.0343	1.15901	9.83708	24.4784
PMM1307	PMED4_14741	conserved hypothetical protein	7.18471	TRUE	1	1.3039	0.508803	2.05718	0.508803	1.54264	3.08673
PMM1308	PMED4_14751	ftsQ Cell division septal protein	3.70564	FALSE		7.57798	3.64672	7.87353	3.64672	6.81404	9.32315
PMM1309	PMED4_14761	ftsZ Cell division protein FtsZ:Tubulin/FtsZ family	9.37389	TRUE	5	1.79389	0.0887083	2.06771	0.0887083	1.83048	2.37558
PMM1310	PMED4_14771	panB putative Ketopantoate hydroxymethyltransferase	6.2668	TRUE	10	4.05121	0.555327	4.037	0.236625	2.95684	6.36059
PMM1311	PMED4_14781	hemN Putative oxygen-independent coproporphyrinogen III oxidase	4.39394	FALSE		4.40539	5.14125	4.40539	5.14125	3.28336	6.69238
PMM1312	PMED4_14791	Integral membrane protein (PIN domain superfamily)	6.58939	TRUE	7	1.47225	0.386151	1.66102	0.386151	1.54653	1.79381
PMM1313	PMED4_14801	clpP4 Clp protease proteolytic subunit	9.87071	TRUE	5	2.09781	0.104698	2.18867	0.104698	1.94148	2.50798
PMM1314	PMED4_14811	clpP3 Clp protease proteolytic subunit	8.69039	TRUE	8	3.0491	0.436885	2.09111	0.579348	1.64813	2.85974
PMM1315	PMED4_14821	ilvC Ketol-acid reductoisomerase	9.04944	TRUE	10	4.28887	0.355178	3.97061	0.355178	3.64017	4.36704
PMM1316	PMED4_14831	cbiB putative cobalamin biosynthetic protein	3.37108	FALSE		9.39129	3.12763	3.64406	1.70411	NA	NA
PMM1317	PMED4_14841	hli13 possible high light inducible protein	7.45791	TRUE	7	1.13769	0.327431	1.38421	0.327431	1.23029	1.58214
PMM1318	PMED4_14861	conserved hypothetical	6.05695	TRUE	7	1.20936	1.34317	1.20936	1.34317	NA	NA
PMM1319	PMED4_14871	possible Beta-lactamase	4.76589	FALSE		1.10481	0.192541	1.10481	0.192541	NA	NA
PMM1320	PMED4_14881	hypothetical	4.87226	FALSE		3.25752	0.344664	1.4922	0.348339	NA	NA
PMM1321	PMED4_14891	Bacterial histone-like DNA-binding protein	12.016	TRUE	9	6.24169	4.25035	6.67638	4.25035	5.6349	8.19014
PMM1322	PMED4_14901	glgX Putative isoamylase	5.35139	FALSE		4.48564	1.5176	4.7726	1.5176	4.12548	5.66051
PMM1323	PMED4_14911	putative GPH family sugar transporter	6.62986	TRUE	10	4.6079	1.75546	5.65503	1.75546	5.10724	6.33444
PMM1324	PMED4_14921	possible transporter, membrane component	7.3709	TRUE	8	4.20436	0.695775	4.30652	0.695775	3.98483	4.68471
PMM1325	PMED4_14931	conserved hypothetical protein	5.42886	TRUE	1	2.51226	0.295795	3.25838	0.295795	2.92338	3.68009
PMM1326	PMED4_14941	conserved hypothetical protein	5.6806	TRUE	9	12.9169	2.59873	4.77296	1.24107	NA	NA
PMM1327	PMED4_14951	Predicted membrane protein	5.4109	TRUE	9	9.32435	1.80804	9.75363	0.903038	8.27596	11.8737
PMM1328	PMED4_14961	pyrF orotidine 5'-phosphate decarboxylase	3.76906	FALSE		7.47627	3.07339	8.85307	3.07339	5.84575	18.2329
PMM1329	PMED4_14971	tyrS Tyrosyl-tRNA synthetase	5.24717	FALSE		2.35203	0.575097	3.8606	0.575097	3.41672	4.43702
PMM1330	PMED4_14981	conserved hypothetical protein	5.92594	TRUE	6	0.71912	0.119164	0.71912	0.119164	NA	NA
PMM1331	PMED4_14991	conserved hypothetical protein	6.32565	TRUE	6	0.90944	0.131877	0.90944	0.131877	NA	NA
PMM1332	PMED4_15001	Cytosol aminopeptidase	6.83678	TRUE	8	4.63771	0.659437	3.08799	0.659437	2.72968	3.55458
PMM1333	PMED4_15011	Peptide methionine sulfoxide reductase	5.41278	TRUE	7	1.72366	2.08286	2.59861	2.08286	2.00965	3.67589
PMM1334	PMED4_15021	lpxB Lipid-A-disaccharide synthetase	4.10741	FALSE		2.38765	3.7846	3.6219	2.02223	NA	NA
PMM1335	PMED4_15031	lpxA UDP-N-acetylglucosamine acyltransferase	5.9938	TRUE	10	9.06634	2.21304	12.3101	2.21304	10.4262	15.025
PMM1336	PMED4_15041	fabZ Putative (3R)-hydroxymyristoyl-[acyl carrier protein] dehydratase	8.45853	TRUE	10	3.76089	0.589658	4.27587	0.589658	3.96307	4.64228
PMM1337	PMED4_15051	lpxC UDP-3-0-acyl N-acetylglucosamine deacetylase	6.36988	TRUE	9	9.29606	3.56736	11.3631	3.56736	8.92575	15.6317
PMM1338	PMED4_15061	chloroplast outer envelope membrane protein homolog	6.96147	TRUE	10	4.55797	0.940755	4.74056	0.940755	3.86539	6.128
PMM1339	PMED4_15071	purC SAICAR synthetase	5.58749	TRUE	3	2.11226	0.429423	1.54446	0.429423	1.33697	1.82819
PMM1340	PMED4_15081	purD phosphoribosylglycinamide synthetase	6.60033	TRUE	7	2.99282	1.10619	2.99282	1.10619	2.92966	3.05877
PMM1341	PMED4_15091	nblS two-component sensor histidine kinase	6.54914	TRUE	10	5.82627	1.95651	7.23016	1.65168	6.08286	8.91084
PMM1342	PMED4_15101	kaiC possible circadian clock protein KaiC	7.85039	TRUE	12	4.49294	0.262088	2.97955	0.262088	2.63264	3.43177
PMM1343	PMED4_15111	kaiB possible circadian oscillation regulator KaiB	4.65358	FALSE		1.31581	0.250593	1.31581	0.250593	NA	NA
PMM1344	PMED4_15121	rplU 50S ribosomal protein L21	7.14052	TRUE	6	0.901825	0.182899	1.22923	0.182899	1.01623	1.55522
PMM1345	PMED4_15131	rpmA 50S ribosomal protein L27	8.60582	TRUE	3	1.81397	0.123277	1.91575	0.123277	1.66556	2.25438
PMM1346	PMED4_15141	conserved hypothetical protein	3.52851	FALSE		1.91131	0.46775	1.91131	0.46775	NA	NA
PMM1347	PMED4_15151	truB Putative tRNA pseudouridine 55 synthase	3.83978	FALSE		1.69128	0.368153	1.69128	0.368153	NA	NA
PMM1348	PMED4_15161	spoIID possible sporulation protein SpoIID	4.245	FALSE		2.20092	2.23655	2.20092	2.23655	NA	NA
PMM1349	PMED4_15171	elaC Metallo-beta-lactamase superfamily enzyme	7.32895	TRUE	3	1.61193	0.330143	1.59464	0.330143	1.58483	1.60457
PMM1350	PMED4_15181	Pentapeptide repeats	11.9459	TRUE	5	1.86464	0.0902648	1.81511	0.0902648	1.78602	1.84517
PMM1351	PMED4_15191	conserved hypothetical protein	8.72481	TRUE	5	1.97684	0.149068	2.36158	0.149068	2.20795	2.53819
PMM1352	PMED4_15201	petF ferredoxin	12.3515	TRUE	10	2.9729	0.271497	2.94498	0.271497	2.44146	3.71016
PMM1353	PMED4_15211	prmA putative methyltransferase for Ribosomal protein L11	4.82311	FALSE		9.39644	1.5023	7.0874	0.508102	5.8892	8.89772
PMM1354	PMED4_15221	serA putative D-3-phosphoglycerate dehydrogenase (PGDH)	7.50041	TRUE	8	2.69238	0.246105	2.70198	0.246105	2.24102	3.40169
PMM1355	PMED4_15231	conserved hypothetical protein	4.83737	FALSE		2.40946	0.64751	2.40946	0.64751	2.25672	2.58438
PMM1356	PMED4_15241	Uncharacterized conserved protein, contains S4-like domain	4.51121	FALSE		2.46575	4.81966	2.46575	4.81966	NA	NA
PMM1357	PMED4_15251	Steroid 5-alpha reductase, C-terminal domain	5.61464	TRUE	1	2.35142	0.104245	2.93489	0.104245	2.599	3.37048
PMM1358	PMED4_15261	Uncharacterized conserved protein	4.70158	FALSE		8.82883	4.35235	13.0906	4.35235	10.6563	16.9665
PMM1359	PMED4_15281	Predicted membrane protein	8.91471	TRUE	3	1.50566	0.0608519	1.87982	0.0608519	1.64871	2.18628
PMM1360	PMED4_15291	similar to DNA photolyase	4.5379	FALSE		6.63911	4.89917	7.22993	4.89917	5.85796	9.44111
PMM1361	PMED4_15301	Short-chain dehydrogenase/reductase (SDR) superfamily	5.72784	TRUE	3	2.64785	0.169996	2.64785	0.169996	2.35271	3.02766
PMM1362	PMED4_15311	hypothetical	2.47043	FALSE		34.2663	3.24459	7.04036	3.24459	5.74557	9.08849
PMM1363	PMED4_15331	hypothetical	4.31785	FALSE		2.48923	2.65662	3.47874	2.65662	2.82938	4.51496
PMM1364	PMED4_15341	murD UDP-N-acetylmuramoylalanine--D-glutamate ligase	2.73647	FALSE		36.9537	10.1045	26.611	10.1045	21.6174	34.6047
PMM1365	PMED4_15351	possible MATH domain	7.19951	TRUE	6	0.665655	0.184737	0.665655	0.184737	NA	NA
PMM1366	PMED4_15361	DUF209	3.3918	FALSE		38.511	6.68458	8.79719	0.630357	7.54777	10.5423
PMM1367	PMED4_15381	Uncharacterized protein conserved in bacteria	4.35936	FALSE		5.89439	1.25757	6.0999	1.25757	5.6439	6.63606
PMM1368	PMED4_15391	Predicted membrane protein	6.7907	TRUE	3	1.70359	0.405364	2.22165	0.405364	1.87349	2.72874
PMM1369	PMED4_15401	GAF domain	6.4534	TRUE	7	1.23569	0.57306	1.61038	0.57306	1.37046	1.95213
PMM1370	PMED4_15411	Predicted flavoproteins	4.0635	FALSE		4.38651	2.70614	6.71052	2.70614	5.14712	9.63796
PMM1371	PMED4_15441	conserved hypothetical protein	3.53665	FALSE		3.94476	2.15352	3.94476	2.15352	3.46897	4.57181
PMM1372	PMED4_15461	conserved hypothetical protein	6.115	TRUE	3	2.07469	0.520976	1.88442	0.520976	1.78966	1.98978
PMM1373	PMED4_15521	Predicted membrane protein	7.22746	TRUE	12	3.72666	0.648049	3.25054	0.409444	3.07201	3.45111
PMM1374	PMED4_15541	possible Type I restriction modification DNA s	4.88836	FALSE		0.930352	0.268255	0.930352	0.268255	NA	NA
PMM1375	PMED4_15551	possible M protein repeat	6.58838	TRUE	1	1.61465	1.21033	3.5321	1.21033	2.91859	4.47219
PMM1376	PMED4_15571	rbpD RNA-binding protein RbpD	5.46491	TRUE	3	3.41399	1.48509	4.8154	1.48509	4.13036	5.77284
PMM1377	PMED4_15581	Possible dihydroflavonol-4-reductase	6.53407	TRUE	7	1.72082	0.36692	1.90104	0.36692	1.79265	2.02339
PMM1378	PMED4_15591	Fatty acid desaturase, type 2	5.34734	FALSE		4.37533	1.53572	5.08473	1.53572	4.52743	5.79848
PMM1379	PMED4_15641	putative dape gene and orf2	4.15637	FALSE		4.98488	0.391674	4.2015	0.391674	3.96182	4.47205
PMM1380	PMED4_15661	unknown	3.74906	FALSE		2.35048	0.660045	2.35048	0.660045	NA	NA
PMM1381	PMED4_15671	Uncharacterized conserved protein	3.70609	FALSE		31.8354	3.8739	9.9758	1.81586	8.62085	11.8361
PMM1382	PMED4_15691	fatty acid desaturase, type 2	5.76064	TRUE	1	1.85809	1.01879	3.43184	1.01879	2.93577	4.12964
PMM1383	PMED4_15711	conserved hypothetical protein	3.51522	FALSE		8.35527	3.28566	6.03564	0.562943	5.30241	7.0042
PMM1384	PMED4_15731	hli12 possible high light inducible protein	12.2548	TRUE	10	4.61087	2.55346	4.61232	0.540226	3.51703	6.69834
PMM1385	PMED4_15741	hli11 possible high light inducible protein	12.4732	TRUE	10	5.38032	4.56483	5.31194	1.23389	3.88074	8.41556
PMM1386	PMED4_15811	possible permease	6.26797	TRUE	1	1.76596	0.517369	3.37249	0.517369	2.89232	4.04383
PMM1387	PMED4_15821	hypothetical	4.40613	FALSE		1.24396	0.249503	1.24396	0.249503	NA	NA
PMM1388	PMED4_15831	conserved hypothetical protein	3.98379	FALSE		3.77522	0.886786	3.77522	0.886786	3.07701	4.88332
PMM1389	PMED4_15841	possible Trypsin	4.81709	FALSE		2.70712	0.70967	2.70712	0.70967	2.58674	2.83926
PMM1390	PMED4_15861	hli10 possible high light inducible protein	9.52117	TRUE	10	1.89893	1.41779	3.78435	1.41779	3.21705	4.59457
PMM1391	PMED4_15871	possible Helix-turn-helix protein, copG family	2.53669	FALSE		9.13358	7.49151	2.67001	7.49151	NA	NA
PMM1392	PMED4_15881	possible Heat-labile enterotoxin alpha chain	3.44552	FALSE		7.01069	4.70991	7.88676	4.70991	6.08613	11.2005
PMM1393	PMED4_15891	possible Carbon storage regulator	4.09429	FALSE		25.1439	1.41475	2.99152	1.41475	NA	NA
PMM1394	PMED4_15901	hypothetical	3.72	FALSE		2.42317	4.38653	2.42317	4.38653	NA	NA
PMM1395	PMED4_15911	hypothetical	5.30083	FALSE		1.73551	0.656013	3.23233	0.656013	2.74798	3.92394
PMM1396	PMED4_15931	hli9 possible high light inducible protein	9.29942	TRUE	10	6.79619	2.65951	2.83565	0.723124	NA	NA
PMM1397	PMED4_15941	hli8 possible high light inducible protein	8.98945	TRUE	10	7.27698	2.50328	4.06313	0.747147	3.07459	5.9886
PMM1400	PMED4_15971	possible Hemagglutinin-neuraminidase	8.90619	TRUE	12	3.0105	0.822511	2.35141	0.924877	2.03404	2.78613
PMM1401	PMED4_15991	conserved hypothetical	7.99131	TRUE	12	2.98546	0.669503	3.01593	0.669503	2.9334	3.10324
PMM1402	PMED4_16011	Conserved hypothetical protein	4.81246	FALSE		3.98259	0.857665	3.98259	0.377851	3.27659	5.07639
PMM1403	PMED4_16041	HNH endonuclease:HNH nuclease	3.44723	FALSE		4.93259	2.00809	4.93259	0.343801	4.38688	5.63335
PMM1404	PMED4_16051	hli5 possible high light inducible protein	11.5688	TRUE	10	7.53569	18.7671	40.369	17.6219	25.8056	92.6642
PMM1405	PMED4_16061	hypothetical	5.68979	TRUE	3	2.23625	0.795734	3.01335	0.795734	2.61	3.56416
PMM1406	PMED4_16071	hypothetical	4.84924	FALSE		3.81379	0.339078	2.26265	0.378789	2.00326	2.59921
PMM1407	PMED4_16081	possible SRP19 protein	8.6293	TRUE	8	4.82989	0.10908	2.37764	0.13525	1.97967	2.97587
PMM1408	PMED4_16091	hypothetical	8.74333	TRUE	12	3.5327	0.282393	2.86533	0.282393	2.67103	3.09011
PMM1409	PMED4_16101	possible Rubredoxin	6.88627	TRUE	10	4.34167	0.837287	4.36136	0.881305	4.04761	4.72784
PMM1410	PMED4_16111	possible PTS system, Lactose/Cellobiose specif	2.28929	FALSE		39.4667	10.6365	6.74888	0.871626	5.93341	7.8242
PMM1411	PMED4_16151	hypothetical	3.93385	FALSE		2.10885	0.726685	2.77321	0.726685	2.34643	3.38977
PMM1412	PMED4_16171	conserved hypothetical protein	9.62475	TRUE	12	3.1499	0.471916	2.34309	0.471916	2.12021	2.61832
PMM1413	PMED4_16181	conserved hypothetical	7.16162	TRUE	8	4.1723	0.319082	2.83621	0.319082	2.5046	3.26902
PMM1414	PMED4_16191	Hypothetical protein	6.97701	TRUE	8	4.77437	0.772853	5.08866	0.772853	4.22702	6.3915
PMM1415	PMED4_16201	possible UBX domain	5.27894	FALSE		8.08129	3.03177	5.70672	3.03177	4.70539	7.24943
PMM1416	PMED4_16211	conserved hypothetical	8.50598	TRUE	10	4.71647	0.852646	4.84642	0.852646	4.16948	5.78578
PMM1417	PMED4_16231	Staphylococcus nuclease (SNase) homologues	3.33723	FALSE		4.00946	5.55848	4.00946	5.55848	3.4374	4.80994
PMM1418	PMED4_16241	possible Voltage gated chloride channel	3.99238	FALSE		4.207	0.871684	4.207	0.871684	4.19644	4.21762
PMM1419	PMED4_16251	possible ATP synthase B/B' CF(0)	4.99703	FALSE		2.43407	0.609566	2.90454	0.609566	2.48159	3.50128
PMM1420	PMED4_16271	possible Fumarate reductase subunit D	4.07062	FALSE		6.58212	4.42417	7.47186	4.42417	5.39266	12.1605
PMM1421	PMED4_16281	possible Gibberellin regulated protein	4.99074	FALSE		4.57785	0.489452	6.69771	0.489452	5.43245	8.73129
PMM1422	PMED4_16291	Predicted metal-binding protein	6.67087	TRUE	3	2.29009	0.335643	1.64493	0.335643	1.41481	1.96444
PMM1423	PMED4_16301	conserved hypothetical protein	4.30989	FALSE		2.88598	0.632916	4.20785	0.632916	3.52273	5.2238
PMM1424	PMED4_16311	possible Uncharacterized protein family UPF003	4.18919	FALSE		2.34113	0.618738	2.76454	0.618738	2.50316	3.08686
PMM1425	PMED4_16331	Serine proteases, trypsin family:HtrA/DegQ protease family	3.4717	FALSE		4.62534	1.31625	4.62534	1.31625	3.86403	5.76025
PMM1426	PMED4_16341	hypothetical	3.161	FALSE		34.319	9.39853	39.5539	9.39853	33.4374	48.4092
PMM1428	PMED4_16361	Uncharacterized conserved protein	5.35801	FALSE		6.77776	0.990764	6.67184	0.357409	6.21663	7.199
PMM1429	PMED4_16371	conserved hypothetical protein	7.09233	TRUE	1	1.64845	0.161872	1.97065	0.161872	1.84772	2.1111
PMM1430	PMED4_16381	conserved hypothetical protein	5.86032	TRUE	12	3.87948	1.06331	3.71675	0.445528	3.06077	4.73061
PMM1431	PMED4_16391	rpoZ putative DNA-directed RNA polymerase (omega chain)	8.71294	TRUE	1	1.45458	0.122783	1.74332	0.122783	1.61757	1.89027
PMM1432	PMED4_16401	putative DnaK-type molecular chaperone (HSP70 family)	3.9047	FALSE		4.23965	1.46758	5.84216	1.46758	5.08096	6.87164
PMM1433	PMED4_16411	Phosphoribosyl transferase	4.01451	FALSE		2.04202	1.1288	2.83501	1.1288	2.3158	3.65434
PMM1434	PMED4_16431	gpmI Phosphoglycerate mutase, co-factor-independent (iPGM)	6.37445	TRUE	5	2.62634	0.133234	2.93385	0.146285	2.63497	3.30921
PMM1435	PMED4_16441	conserved hypothetical protein	7.31443	TRUE	9	5.52009	0.149159	5.82777	0.149159	4.75647	7.52193
PMM1436	PMED4_16451	groEL GroEL protein (Chaperonin cpn60)	11.7922	TRUE	9	6.75242	0.228469	6.32948	0.0779962	5.85357	6.88962
PMM1437	PMED4_16461	groES GroES protein (Chaperonin cpn10)	12.6872	TRUE	9	4.74082	0.150406	4.52824	0.150406	4.40597	4.65748
PMM1438	PMED4_16471	atpD ATP synthase F1, beta subunit	10.9253	TRUE	8	2.62544	0.447446	2.53863	0.447446	2.06326	3.29863
PMM1439	PMED4_16481	atpC ATP synthase, Epsilon subunit	10.1176	TRUE	9	5.17855	0.0111501	2.93183	0.28879	2.60727	3.34868
PMM1440	PMED4_16491	conserved hypothetical protein	9.35166	TRUE	5	1.99495	0.049375	1.87522	0.049375	1.76718	1.99733
PMM1441	PMED4_16501	hypothetical	6.07998	TRUE	3	1.65071	0.835703	2.98799	0.835703	2.52553	3.65777
PMM1442	PMED4_16511	pepP putative aminopeptidase P	6.17001	TRUE	1	2.39422	0.205558	4.40839	0.205558	3.66069	5.53994
PMM1443	PMED4_16521	Domain of unknown function DUF21	5.32553	FALSE		2.70249	0.578965	2.70249	0.578965	2.39174	3.10605
PMM1444	PMED4_16531	GTPase SAR1 and related small G proteins	3.46348	FALSE		7.79588	2.51973	8.35353	2.51973	7.15146	10.0414
PMM1445	PMED4_16541	nadD Putative nicotinate-nucleotide adenylyltransferase	2.87924	FALSE		13.2918	5.27548	15.2473	3.50157	12.8737	18.6939
PMM1446	PMED4_16551	Carbon-nitrogen hydrolase:NAD+ synthase	4.336	FALSE		6.12256	2.98202	6.65773	2.98202	5.53836	8.3442
PMM1447	PMED4_16561	conserved hypothetical protein	3.65294	FALSE		59.4916	28.3142	18.0419	11.0934	NA	NA
PMM1448	PMED4_16571	conserved hypothetical protein	5.07464	FALSE		33.1278	2.41846	7.56523	1.28527	NA	NA
PMM1449	PMED4_16581	petF ferredoxin	6.81528	TRUE	11	11.249	5.94667	4.59697	0.617188	NA	NA
PMM1450	PMED4_16591	atpC ATP synthase gamma subunit	8.77161	TRUE	11	7.52776	97.7013	4.87736	13.2012	3.95597	6.3583
PMM1451	PMED4_16601	atpA ATP synthase F1, alpha subunit	10.8938	TRUE	11	12.1742	9.45058	4.94168	0.715887	4.80946	5.08138
PMM1452	PMED4_16611	atpH ATP synthase, delta (OSCP) subunit	10.3889	TRUE	11	9.33199	0.291694	5.25225	0.347825	4.80052	5.79783
PMM1453	PMED4_16621	atpF ATP synthase B/B' CF(0)	11.0893	TRUE	11	9.21649	0.0725776	4.99856	0.484008	4.57588	5.50727
PMM1454	PMED4_16631	atpG ATP synthase B/B' CF(0)	11.6999	TRUE	11	9.45283	10.5105	5.89248	0.247817	5.61566	6.19802
PMM1455	PMED4_16641	atpE ATP synthase subunit c	13.043	TRUE	11	13.4531	12.7283	24.781	12.7283	16.496	49.7858
PMM1456	PMED4_16651	atpB ATP synthase A subunit	10.5248	TRUE	9	4.57374	0.124133	3.41819	0.193403	2.91435	4.13265
PMM1457	PMED4_16661	atp1 possible ATP synthase subunit 1	10.7288	TRUE	10	4.99095	0.257182	2.25398	0.257182	1.85832	2.86371
PMM1458	PMED4_16671	ftsW Cell division protein FtsW	3.28886	FALSE		9.49932	2.03407	5.78375	2.03407	5.65513	5.91837
PMM1459	PMED4_16681	ccdA putative c-type cytochrome biogenesis protein CcdA	7.40884	TRUE	5	2.72664	0.325702	2.97008	0.325702	2.80865	3.15119
PMM1460	PMED4_16691	resB putative c-type cytochrome biogenesis protein Ccs1	2.58705	FALSE		30.5583	8.28659	14.6847	8.28659	9.298	34.9085
PMM1461	PMED4_16701	Enzyme related to GTP cyclohydrolase I	5.74511	TRUE	3	1.65742	0.535761	1.93226	0.535761	1.76343	2.13684
PMM1462	PMED4_16711	conserved hypothetical protein	9.97213	TRUE	7	0.887001	0.312887	0.895095	0.312887	0.890404	0.899835
PMM1463	PMED4_16721	glnB Nitrogen regulatory protein P-II	8.54473	TRUE	3	2.39443	0.293476	2.13384	0.293476	1.77921	2.66503
PMM1464	PMED4_16731	FtsJ cell division protein:S4 domain:Hemolysin A	5.12675	FALSE		3.67818	1.62937	3.67818	1.62937	3.16905	4.3822
PMM1465	PMED4_16741	purB Fumarate lyase:Adenylosuccinate lyase	5.84127	TRUE	5	3.02157	0.310634	3.24824	0.45855	2.87864	3.72672
PMM1466	PMED4_16751	fumC Fumarate lyase	5.16224	FALSE		6.23985	1.22788	8.11239	1.07879	6.71202	10.2511
PMM1467	PMED4_16761	putative DNA helicase	3.44198	FALSE		9.48981	4.66215	9.4424	4.19031	8.59781	10.471
PMM1468	PMED4_16771	bioF putative 8-amino-7-oxononanoate synthase	3.89059	FALSE		14.5059	5.88614	16.0446	5.88614	14.135	18.5507
PMM1469	PMED4_16781	conserved hypothetical	2.98531	FALSE		9.73202	3.21566	13.0382	3.5845	10.0782	18.4602
PMM1470	PMED4_16791	Methylase involved in ubiquinone/menaquinone biosynthesis	3.16029	FALSE		32.9642	4.85774	24.2219	4.85774	20.0354	30.62
PMM1471	PMED4_16801	BioD putative Dethiobiotin synthase	3.59113	FALSE		8.63983	4.17785	13.5304	4.17785	10.8451	17.9833
PMM1472	PMED4_16811	BioA putative diaminopelargonic acid synthase	5.40652	TRUE	10	6.98339	1.08507	7.08982	0.996368	6.76359	7.44913
PMM1473	PMED4_16821	conserved hypothetical protein	3.2631	FALSE		4.90027	8.17785	4.90027	8.17785	3.87286	6.6696
PMM1474	PMED4_16831	DnaJ-like protein	3.78037	FALSE		1.95736	0.789091	1.95736	0.789091	NA	NA
PMM1475	PMED4_16841	gidB putative glucose inhibited division protein B	3.83126	FALSE		3.30852	0.782321	3.30852	0.782321	3.10325	3.54286
PMM1476	PMED4_16851	Aldo/keto reductase family	3.91251	FALSE		9.34209	7.12583	10.7083	7.12583	7.87797	16.7127
PMM1477	PMED4_16861	fer Ferredoxin	5.80724	TRUE	12	4.79815	0.912218	3.50227	0.912218	3.09053	4.04059
PMM1478	PMED4_16871	conserved hypothetical protein	9.45397	TRUE	5	1.49713	0.218778	1.8961	0.218778	1.65003	2.22842
PMM1479	PMED4_16881	conserved hypothetical protein	9.97138	TRUE	7	0.978832	0.106311	1.07531	0.106311	1.01741	1.14019
PMM1480	PMED4_16891	conserved hypothetical protein	5.50313	TRUE	3	3.57137	1.01586	3.57137	1.01586	3.50392	3.64147
PMM1481	PMED4_16911	Predicted Fe-S-cluster redox enzyme	4.59506	FALSE		24.2387	75.0258	15.3268	51.2725	NA	NA
PMM1482	PMED4_16921	hli3 possible high light inducible protein	9.44541	TRUE	11	13.8561	67.6891	5.85774	86.0216	NA	NA
PMM1483	PMED4_16931	rpoC2 RNA polymerase beta prime subunit	9.23336	TRUE	11	11.1284	7.24091	4.66232	0.459247	NA	NA
PMM1484	PMED4_16941	rpoC1 RNA polymerase gamma subunit	8.91859	TRUE	11	15.9162	0.316415	8.68404	0.871262	7.59081	10.1451
PMM1485	PMED4_16951	rpoB RNA polymerase beta subunit	9.21085	TRUE	9	5.49886	0.502743	3.91516	0.804002	3.60881	4.27833
PMM1486	PMED4_16961	possible deoxyribonuclease, TatD family	6.98829	TRUE	5	3.66136	0.390654	3.49336	0.226185	3.19257	3.85673
PMM1487	PMED4_16971	rpsT 30s Ribosomal protein S20	6.33837	TRUE	3	1.62532	0.248939	1.49632	0.248939	1.43075	1.56818
PMM1488	PMED4_16981	hisD Histidinol dehydrogenase	5.67938	TRUE	7	1.46851	0.308953	2.25896	0.308953	1.72339	3.27748
PMM1489	PMED4_16991	rpiA Ribose 5-phosphate isomerase	7.75407	TRUE	12	3.56934	0.180934	2.64877	0.180934	2.38808	2.97335
PMM1490	PMED4_17001	Trypsin-like serine protease	7.1195	TRUE	1	2.38183	0.676496	3.36399	0.676496	2.89975	4.00521
PMM1491	PMED4_17011	DUF150	3.59801	FALSE		1.82861	1.05032	2.33806	1.05032	2.0141	2.78623
PMM1492	PMED4_17021	nusA N utilization substance protein A	8.39306	TRUE	12	3.58699	0.0922732	2.01318	0.0922732	1.71996	2.42691
PMM1493	PMED4_17031	Predicted nucleic-acid-binding protein implicated in transcription termination	6.00787	TRUE	10	3.82884	1.0714	1.77556	1.19187	NA	NA
PMM1494	PMED4_17041	infB Translation initiation factor IF-2	8.1405	TRUE	9	6.47355	0.0967565	5.89539	0.0967565	5.35495	6.55717
PMM1495	PMED4_17051	hypothetical	5.46685	TRUE	7	1.53995	1.21011	2.12224	1.21011	1.74195	2.71493
PMM1496	PMED4_17061	Dolichyl-phosphate-mannose-proteinmannosyltransferase	3.10135	FALSE		7.6958	5.08061	8.15676	5.08061	6.82356	10.1374
PMM1497	PMED4_17071	Glycosyl transferase, family 2	5.09038	FALSE		3.29788	1.56654	4.63297	1.56654	3.98126	5.53982
PMM1498	PMED4_17081	Fe-S oxidoreductase	5.98327	TRUE	8	3.66051	0.577262	3.68221	0.577262	3.14499	4.44076
PMM1499	PMED4_17091	Uncharacterized conserved protein	4.54533	FALSE		1.65825	0.819206	3.70013	0.819206	2.94651	4.97172
PMM1500	PMED4_17101	putative aminotransferase	7.47833	TRUE	3	2.10721	0.0411279	2.77679	0.0411279	2.41158	3.27235
PMM1501	PMED4_17111	S1 RNA binding domain:Ribonuclease E and G	5.06525	FALSE		4.80095	1.50685	4.98403	1.50685	3.89502	6.91833
PMM1502	PMED4_17121	Ribonuclease HII and HIII	3.00512	FALSE		29.698	14.0433	30.7227	3.19356	26.6661	36.235
PMM1503	PMED4_17131	conserved hypothetical protein	4.5531	FALSE		2.81904	0.871158	3.79005	0.616012	3.10572	4.8612
PMM1504	PMED4_17141	pheA Chorismate mutase-Prephenate dehydratase	6.33285	TRUE	5	2.187	0.108506	2.49819	0.108506	2.37047	2.64046
PMM1505	PMED4_17151	SAM (and some other nucleotide) binding motif	5.47932	TRUE	11	16.4769	9.64018	11.8607	2.49908	11.1675	12.6456
PMM1506	PMED4_17161	ATP-dependent protease La (LON) domain	7.662	TRUE	11	19.4372	6.38455	7.62098	0.987864	7.51715	7.72772
PMM1507	PMED4_17171	rpsJ 30S ribosomal protein S10	10.2214	TRUE	11	8.24896	0.267102	5.56429	0.25337	5.32005	5.83203
PMM1508	PMED4_17181	tufA Elongation factor Tu	12.3859	TRUE	11	7.20555	0.186248	6.73109	0.1678	6.32622	7.19133
PMM1509	PMED4_17191	fusA Elongation factor G	10.2677	TRUE	9	4.8882	0.294545	5.12261	0.148947	4.69034	5.64265
PMM1510	PMED4_17201	rpsG 30S ribosomal protein S7	10.2259	TRUE	8	3.59738	0.414132	2.39858	0.414132	2.11079	2.77723
PMM1511	PMED4_17211	rpsL 30S ribosomal protein S12	10.4945	TRUE	5	1.92811	0.0830001	1.91245	0.0830001	1.79145	2.05099
PMM1512	PMED4_17221	gltB Ferredoxin-dependent glutamate synthase, Fd-GOGAT	6.60801	TRUE	10	7.01004	2.56469	8.97999	2.56469	7.86315	10.4666
PMM1513	PMED4_17231	conserved hypothetical protein	2.07055	FALSE		110.997	7.70329	61.729	14.8342	56.3665	68.2191
PMM1514	PMED4_17241	lipA lipoic acid synthetase	5.51384	TRUE	7	1.57756	0.404164	1.96179	0.404164	1.71993	2.2828
PMM1515	PMED4_17251	Site-specific recombinase	2.30728	FALSE		92.7351	8.73927	8.5551	8.73927	7.06356	10.8451
PMM1516	PMED4_17261	hypothetical	2.45519	FALSE		79.5338	1.94271	12.305	1.94271	10.4874	14.8846
PMM1517	PMED4_17271	conserved hypothetical protein	3.60494	FALSE		35.1107	10.6107	5.68142	10.6107	NA	NA
PMM1518	PMED4_17281	conserved hypothetical protein	3.19478	FALSE		13.3256	2.49436	12.577	2.04419	11.1115	14.4879
PMM1519	PMED4_17291	psaL Photosystem I PsaL protein (subunit XI)	12.3455	TRUE	10	4.26731	0.0389156	2.95745	0.0389156	2.75326	3.19436
PMM1520	PMED4_17301	psaI photosystem I subunit VIII (PsaI)	12.2328	TRUE	10	2.85509	0.276226	2.98602	0.276226	2.72431	3.30336
PMM1521	PMED4_17311	possible Annexin	1.85471	FALSE		93.1199	21.2863	42.2082	20.2613	34.1882	55.1443
PMM1522	PMED4_17321	Glycosyl transferase, family 2	5.6023	TRUE	11	12.8586	5.92838	15.3405	5.92838	12.3896	20.1365
PMM1523	PMED4_17331	psaB Photosystem I PsaB protein	12.6297	TRUE	11	9.29705	0.303185	7.42697	0.840246	6.57675	8.52965
PMM1524	PMED4_17341	psaA Photosystem I PsaA protein	12.7759	TRUE	9	4.17419	0.179147	3.96246	0.179147	3.61339	4.38617
PMM1525	PMED4_17351	cobJ bifunctional cbiH protein and precorrin-3B C17-methyltransferase	4.01128	FALSE		8.98602	2.77586	9.73151	2.77586	8.16172	12.049
PMM1526	PMED4_17361	hisB putative imidazoleglycerol-phosphate dehydratase	5.46599	TRUE	7	2.27959	0.393174	2.27959	0.393174	NA	NA
PMM1527	PMED4_17371	alr putative Alanine racemase	4.87686	FALSE		1.49876	0.385667	2.233	0.385667	1.74066	3.1137
PMM1528	PMED4_17381	HNH endonuclease family protein	6.31779	TRUE	6	1.19961	0.397084	1.6926	0.397084	1.36802	2.21912
PMM1529	PMED4_17391	prfA peptide chain release factor RF-1	6.00456	TRUE	10	9.18098	1.80479	2.50593	1.64585	NA	NA
PMM1530	PMED4_17401	rpmE 50S ribosomal protein L31	9.21773	TRUE	8	2.21041	0.374675	2.12257	0.424242	1.68505	2.86698
PMM1531	PMED4_17411	rpsI 30S ribosomal protein S9	10.5943	TRUE	5	2.3198	0.13752	1.73406	0.13752	1.65592	1.81995
PMM1532	PMED4_17421	rplM 50S ribosomal protein L13	9.65198	TRUE	3	1.90642	0.153318	1.31052	0.153318	1.11017	1.5991
PMM1533	PMED4_17431	truA tRNA pseudouridine synthase A	4.49702	FALSE		35.3803	13.0354	23.4196	6.16171	21.3472	25.9377
PMM1534	PMED4_17441	rplQ 50S ribosomal protein L17	9.7861	TRUE	9	4.63328	0.830573	4.86523	0.830573	3.86059	6.57666
PMM1535	PMED4_17451	rpoA Bacterial RNA polymerase, alpha chain	9.40533	TRUE	10	3.54694	0.707699	1.65834	1.01593	NA	NA
PMM1536	PMED4_17461	rpsK 30S ribosomal protein S11	9.35813	TRUE	8	3.298	0.335544	3.13159	0.281799	2.60273	3.93019
PMM1537	PMED4_17471	rpsM 30S ribosomal protein S13	9.86021	TRUE	5	1.88025	0.310884	2.36785	0.569215	1.9415	3.03415
PMM1538	PMED4_17481	rpmJ 50S Ribosomal protein L36	11.8628	TRUE	1	1.7827	0.612713	1.36592	0.612713	1.20348	1.57906
PMM1539	PMED4_17491	adk Adenylate kinase	6.52055	TRUE	11	31.0201	6.08345	8.53027	0.974984	NA	NA
PMM1540	PMED4_17501	secY preprotein translocase SecY subunit	8.84913	TRUE	11	12.6751	4.38364	7.65735	3.34863	6.44785	9.42537
PMM1541	PMED4_17511	rplO 50S ribosomal protein L15	9.3353	TRUE	11	9.78656	64.2859	7.88144	22.7325	6.52431	9.95144
PMM1542	PMED4_17521	rpsE 30S ribosomal protein S5	9.83851	TRUE	11	10.4372	33.1652	42.3278	33.1652	23.3587	225.244
PMM1543	PMED4_17531	rplR 50S ribosomal protein L18	9.01819	TRUE	11	9.25996	13.4319	31.4519	13.4319	17.0169	207.292
PMM1544	PMED4_17541	rplF 50S ribosomal protein L6	8.58393	TRUE	11	8.58851	46.0154	4.13733	36.5978	NA	NA
PMM1545	PMED4_17551	rpsH 30S ribosomal protein S8	9.72653	TRUE	11	9.98435	57.5178	114.197	0.74015	48.0862	-304.651
PMM1546	PMED4_17561	rplE 50S ribosomal protein L5	8.74935	TRUE	11	7.47024	74.5296	6.29943	11.5819	4.94273	8.68266
PMM1547	PMED4_17571	rplX 50S ribosomal protein L24	8.44706	TRUE	11	9.34119	43.2895	586.614	99.009	191.971	-555.639
PMM1548	PMED4_17581	rplN 50S Ribosomal protein L14	8.38278	TRUE	11	7.73249	23.9382	6.31789	29.152	5.03872	8.46752
PMM1549	PMED4_17591	rpsQ 30S Ribosomal protein S17	8.1928	TRUE	11	8.53542	17.3436	6.98884	0.618144	5.9218	8.52494
PMM1550	PMED4_17601	rpmC 50S ribosomal protein L29	8.16672	TRUE	11	15.0586	13.0346	7.24297	0.997445	6.56613	8.07538
PMM1551	PMED4_17611	rplP 50S ribosomal protein L16	8.8353	TRUE	11	10.7523	0.337274	6.31185	0.668725	5.8118	6.90604
PMM1552	PMED4_17621	rpsC 30S ribosomal protein S3	10.1646	TRUE	11	7.64596	0.0447224	6.8216	1.21383	6.17863	7.61394
PMM1553	PMED4_17631	rplV 50S ribosomal protein L22	10.9816	TRUE	9	5.62392	0.0505127	6.38759	1.16357	5.7375	7.20383
PMM1554	PMED4_17641	rpsS 30S Ribosomal protein S19	8.54559	TRUE	9	4.89009	0.269709	3.53377	0.435778	3.03104	4.23643
PMM1555	PMED4_17651	rplB 50S ribosomal protein L2	9.74867	TRUE	9	7.74321	0.0979532	4.83885	0.0979532	4.21085	5.68699
PMM1556	PMED4_17661	rplW 50S ribosomal protein L23	10.3531	TRUE	10	3.09586	0.442366	3.92829	0.442366	3.33043	4.78776
PMM1557	PMED4_17671	rplD 50S ribosomal protein L4	9.33895	TRUE	10	2.46665	0.432312	2.45779	0.432312	1.80693	3.84154
PMM1558	PMED4_17681	rplC 50S ribosomal protein L3	8.20114	TRUE	5	1.83878	0.081407	1.98589	0.081407	1.70342	2.38066
PMM1559	PMED4_17691	NADH dehydrogenase I subunit N	6.26787	TRUE	7	1.66845	0.44152	1.83667	0.44152	1.73564	1.95019
PMM1560	PMED4_17701	hycB Fe-S-cluster-containing hydrogenase components 2	3.26944	FALSE		7.57003	1.83897	7.94695	1.83897	6.76456	9.63024
PMM1561	PMED4_17711	conserved hypothetical protein	5.00388	FALSE		1.25405	0.379542	1.25405	0.379542	NA	NA
PMM1562	PMED4_17721	recA RecA bacterial DNA recombination protein	8.47126	TRUE	5	2.26493	0.220425	2.68006	0.220425	2.37387	3.07692
PMM1563	PMED4_17731	conserved hypothetical protein	6.10414	TRUE	3	2.28047	0.968249	2.04831	0.968249	1.9346	2.17622
PMM1564	PMED4_17741	dinG Rad3-related DNA helicases	3.18453	FALSE		16.062	5.8005	17.9175	5.8005	15.2472	21.7219
PMM1565	PMED4_17751	Prephenate dehydrogenase	5.50352	TRUE	3	2.8979	0.197149	2.8979	0.197149	2.33215	3.82607
PMM1566	PMED4_17761	Phytoene dehydrogenase and related proteins	3.73752	FALSE		4.51627	1.11169	6.28434	1.11169	5.09348	8.20195
PMM1567	PMED4_17771	Uncharacterized protein conserved in bacteria	3.09591	FALSE		18.1054	3.81649	10.5501	1.21727	8.38466	14.2234
PMM1568	PMED4_17781	conserved hypothetical protein	11.6194	TRUE	5	2.07879	0.0781343	1.48111	0.0781343	1.36861	1.61377
PMM1569	PMED4_17791	thiF molybdopterin biosynthesis protein	4.64743	FALSE		1.86509	0.420353	2.1142	0.420353	1.96283	2.29085
PMM1570	PMED4_17801	ATP:corrinoid adenosyltransferase BtuR/CobO/CobP	7.9801	TRUE	12	3.99224	0.79879	4.1036	0.79879	3.9568	4.26171
PMM1571	PMED4_17811	ATP-utilizing enzymes of the PP-loop superfamily	6.63589	TRUE	5	2.00656	0.144371	2.40117	0.144371	2.11942	2.7693
PMM1572	PMED4_17821	DUF206	4.76544	FALSE		1.24876	0.76669	1.77983	0.76669	1.42897	2.35904
PMM1573	PMED4_17831	recF putative DNA repair and genetic recombination protein RecF	2.85076	FALSE		19.2804	5.93945	6.41674	5.93945	6.12759	6.73453
PMM1574	PMED4_17841	conserved hypothetical protein	4.92445	FALSE		14.3844	6.0749	18.4988	6.0749	16.3747	21.2561
PMM1575	PMED4_17851	ppc Phosphoenolpyruvate carboxylase	6.98243	TRUE	10	5.95223	1.12903	7.63742	1.12903	6.72238	8.84081
PMM1576	PMED4_17861	Uncharacterized conserved protein	3.49947	FALSE		7.89956	3.58192	3.87603	2.20543	NA	NA
PMM1577	PMED4_17871	trpE Anthranilate synthase component I and chorismate binding enzyme	3.6925	FALSE		6.57646	1.28441	6.5206	1.36628	4.84993	9.94708
PMM1578	PMED4_17881	psaD Photosystem I protein PsaD	10.7776	TRUE	12	2.29092	0.370979	1.94444	0.370979	1.86202	2.0345
PMM1579	PMED4_17891	conserved hypothetical protein	3.33068	FALSE		18.7964	1.83074	13.627	4.06422	13.6097	13.6443
PMM1580	PMED4_17901	rodA Bacterial cell division membrane protein	4.5597	FALSE		5.7492	2.55716	8.31672	0.670342	6.75233	10.8246
PMM1581	PMED4_17911	MRP protein homolog	7.76589	TRUE	5	2.92515	0.250761	2.71278	0.250761	2.6305	2.80037
PMM1582	PMED4_17921	hemF Coproporphyrinogen III oxidase	5.37844	FALSE		1.98499	1.09733	3.14654	1.09733	2.35195	4.75197
PMM1583	PMED4_17931	conserved hypothetical protein	4.28182	FALSE		1.77891	0.63226	2.45507	0.63226	2.01326	3.1453
PMM1584	PMED4_17941	rnd putative ribonuclease D	4.50716	FALSE		1.88102	0.268389	1.71514	0.268389	1.63205	1.80715
PMM1585	PMED4_17951	conserved hypothetical protein	5.66693	TRUE	7	1.06922	0.25419	1.52747	0.25419	1.22449	2.02971
PMM1586	PMED4_17961	Uncharacterized protein conserved in bacteria	5.21425	FALSE		4.48648	2.01225	5.76209	2.01225	5.06091	6.68883
PMM1588	PMED4_17981	possible Conserved carboxylase domain	8.14596	TRUE	3	2.04273	0.176216	1.35344	0.176216	1.13275	1.68091
PMM1589	PMED4_17991	purM phosphoribosyl formylglycinamidine cyclo-ligase	5.26921	FALSE		5.04195	0.581589	4.97372	0.349852	4.74867	5.22116
PMM1590	PMED4_18001	cmk putative bifunctional enzyme; pantothenate synthetase/cytidylate kinase	3.8565	FALSE		3.84589	0.816107	5.8974	0.816107	4.89282	7.42107
PMM1591	PMED4_18011	wzb Low molecular weight phosphotyrosine protein phosphatase	4.80616	FALSE		4.56265	2.70542	8.22741	2.57627	7.33391	9.36883
PMM1592	PMED4_18021	pebB phycoerythrobilin:ferredoxin oxidoreductase	3.01142	FALSE		14.4753	5.48136	2.69305	5.48136	NA	NA
PMM1593	PMED4_18031	pebA phycoerythrobilin:ferredoxin oxidoreductase	4.29384	FALSE		8.75965	2.34408	10.0932	2.34408	7.3612	16.0498
PMM1594	PMED4_18041	ho1 Heme oxygenase	6.17279	TRUE	6	1.62595	0.810185	2.43573	0.810185	1.89177	3.41878
PMM1595	PMED4_18051	conserved hypothetical protein	5.42563	TRUE	6	1.13337	0.391641	1.13337	0.391641	NA	NA
PMM1596	PMED4_18061	icd Isocitrate dehydrogenase	6.67658	TRUE	1	2.15542	0.344042	3.24474	0.344042	2.96037	3.58955
PMM1597	PMED4_18071	Uncharacterized protein conserved in bacteria	2.87761	FALSE		19.7115	12.6414	12.2727	8.26372	10.0211	15.8293
PMM1598	PMED4_18081	galM Galactose mutarotase and related enzymes	2.49277	FALSE		34.268	5.02051	13.6245	5.02051	12.7144	14.6749
PMM1599	PMED4_18091	Predicted hydrolases or acyltransferases (alpha/beta hydrolase superfamily)	7.46665	TRUE	12	2.82708	0.228853	2.76129	0.228853	2.67736	2.85065
PMM1600	PMED4_18101	putative Na+/H+ antiporter, CPA2 family	9.38577	TRUE	12	1.97731	0.441606	2.44654	0.441606	2.23864	2.69702
PMM1601	PMED4_18111	phosphorylase	8.24195	TRUE	8	3.0164	0.630739	3.03436	0.588667	2.36515	4.23169
PMM1602	PMED4_18121	conserved hypothetical protein	10.3896	TRUE	5	1.68089	0.0433911	1.5451	0.0433911	1.44751	1.6568
PMM1603	PMED4_18131	rnc putative ribonuclease III	4.94186	FALSE		3.48073	0.37801	2.29973	0.107126	2.27734	2.32257
PMM1604	PMED4_18141	conserved hypothetical protein	6.10293	TRUE	6	1.30292	0.644288	1.98401	0.644288	1.52404	2.84164
PMM1605	PMED4_18151	rimM possible 16S rRNA processing protein RimM	3.16798	FALSE		8.17542	2.73111	5.19478	2.73111	4.7684	5.7049
PMM1606	PMED4_18161	glmS Glutamine--fructose-6-phosphate transaminase (isomerizing)	6.31988	TRUE	8	3.34211	0.650305	3.26295	0.69114	2.80184	3.90573
PMM1607	PMED4_18171	psaC Photosystem I subunit PsaC	12.0129	TRUE	1	1.53185	0.113255	1.51016	0.113255	1.38099	1.66598
PMM1608	PMED4_18181	acpP acyl carrier protein (ACP)	11.2869	TRUE	10	2.28236	0.458349	2.6768	0.458349	2.54728	2.82019
PMM1609	PMED4_18191	fabF 3-oxoacyl-[acyl-carrier-protein] synthase II	10.0347	TRUE	10	3.65542	0.234507	4.16885	0.234507	3.77665	4.65196
PMM1610	PMED4_18201	tktA Transketolase	9.46934	TRUE	9	9.03011	0.249008	3.90147	0.107041	3.76275	4.05082
PMM1611	PMED4_18211	thiC ThiC family	9.47078	TRUE	10	3.21309	0.102659	3.22919	0.140022	2.84858	3.7272
PMM1613	PMED4_18231	Zinc metallopeptidase M20/M25/M40 family	5.17131	FALSE		8.42072	6.58053	9.54611	1.28894	7.10824	14.529
PMM1614	PMED4_18241	conserved hypothetical protein	6.37161	TRUE	5	3.26122	0.582938	3.59705	0.351221	3.44232	3.76635
PMM1615	PMED4_18251	ruvB Holliday junction DNA helicase RuvB	4.22965	FALSE		1.84495	0.738231	2.78979	0.738231	2.15315	3.96096
PMM1616	PMED4_18261	smpB tmRNA binding protein SmpB	3.35159	FALSE		2.26775	1.08184	2.26775	1.08184	NA	NA
PMM1617	PMED4_18271	conserved hypothetical protein	10.8773	TRUE	12	2.0833	0.0662704	1.9028	0.0662704	1.80534	2.01138
PMM1618	PMED4_18281	lysS Lysyl-tRNA synthetase	6.44888	TRUE	8	3.57803	0.433635	3.60803	0.433635	2.76158	5.2027
PMM1619	PMED4_18291	two-component response regulator	8.82302	TRUE	5	1.92424	0.161082	1.97083	0.161082	1.79219	2.18903
PMM1620	PMED4_18301	conserved hypothetical protein	3.7373	FALSE		9.27047	9.38074	2.71254	9.38074	NA	NA
PMM1621	PMED4_18311	mreC putative rod shape-determining protein	3.22531	FALSE		9.14695	3.52793	9.89439	3.52793	7.88536	13.2771
PMM1622	PMED4_18321	mreB Rod shape determining protein	7.49235	TRUE	3	2.16162	0.221346	2.93618	0.221346	2.55776	3.44602
PMM1623	PMED4_18331	ssb single-stranded DNA-binding protein	7.54045	TRUE	3	1.94027	0.102626	1.87201	0.102626	1.6559	2.153
PMM1624	PMED4_18341	dedA DedA family; putative alkaline phosphatase-like protein	6.67088	TRUE	10	7.51953	2.33282	2.60623	1.77842	NA	NA
PMM1625	PMED4_18351	sam1 putative adenosylhomocysteinase	10.5263	TRUE	5	2.03284	0.126305	2.11349	0.126305	2.09875	2.12844
PMM1626	PMED4_18361	Predicted ATPase or kinase	3.00684	FALSE		1.77021	0.256282	1.77021	0.256282	NA	NA
PMM1627	PMED4_18371	Putative carbohydrate kinase	4.78914	FALSE		3.55067	1.11899	4.32878	1.11899	3.97937	4.74546
PMM1628	PMED4_18381	possible alpha/beta hydrolase superfamily	5.8006	TRUE	1	2.83881	0.170835	3.82704	0.170835	3.36052	4.44396
PMM1629	PMED4_18391	Type II alternative RNA polymerase sigma factor, sigma-70 family	8.35173	TRUE	8	2.88632	0.402713	1.83726	0.410953	1.67696	2.03144
PMM1630	PMED4_18401	mgtE MgtE family, putative magnesium transport protein	8.39456	TRUE	5	2.26997	0.187521	2.45836	0.187521	2.22013	2.75386
PMM1631	PMED4_18411	conserved hypothetical protein	4.91638	FALSE		2.10782	0.812247	4.64269	0.812247	3.72766	6.1531
PMM1632	PMED4_18421	Integral membrane protein possibly involved in chromosome condensation	2.40873	FALSE		87.1729	11.6849	34.1755	7.91702	26.8858	46.8889
PMM1633	PMED4_18431	conserved hypothetical protein	6.256	TRUE	10	4.10982	1.35359	1.98692	0.934176	NA	NA
PMM1634	PMED4_18441	gyrB DNA gyrase, subunit B	7.30835	TRUE	12	3.12969	0.189896	2.56565	0.189896	2.39918	2.75694
PMM1635	PMED4_18451	miaA tRNA delta-2-isopentenylpyrophosphate (IPP) transferase	2.69765	FALSE		4.71822	2.59948	4.71822	2.59948	4.6992	4.7374
PMM1636	PMED4_18461	infC Translation Initiation factor 3	6.79539	TRUE	3	2.37481	0.478046	2.95907	0.478046	2.6424	3.36198
PMM1637	PMED4_18471	possible transcriptional regulator	5.64967	TRUE	3	2.13553	0.695373	4.0211	0.695373	3.32379	5.08867
PMM1638	PMED4_18481	cysE Serine acetyltransferase	6.19912	TRUE	8	4.26832	0.518451	4.20445	0.615314	3.04391	6.79526
PMM1639	PMED4_18491	secA Preprotein translocase SecA subunit	7.25894	TRUE	8	4.05613	0.743429	4.08826	0.743429	3.487	4.94006
PMM1640	PMED4_18501	putative acetyltransferase, GNAT family	4.79687	FALSE		1.50667	0.772855	1.50667	0.772855	NA	NA
PMM1641	PMED4_18511	hypothetical protein	5.06089	FALSE		1.90417	0.806321	4.30487	0.806321	3.52453	5.52902
PMM1642	PMED4_18521	possible transcription regulator	8.10595	TRUE	3	1.88537	0.342368	1.58782	0.342368	1.45522	1.747
PMM1643	PMED4_18531	ribH Putative 6,7-dimethyl-8-ribityllumazine synthase or riboflavin synthase beta chain	8.0782	TRUE	3	1.83718	0.111554	1.9562	0.111554	1.70165	2.3003
PMM1644	PMED4_18541	psbZ possible Photosystem II reaction center Z protein (PsbZ)	10.6264	TRUE	3	1.08788	0.234178	1.01032	0.234178	0.970368	1.05369
PMM1645	PMED4_18551	putative DNA mismatch repair protein	3.77248	FALSE		9.70505	3.72567	14.034	3.65401	12.4123	16.1431
PMM1646	PMED4_18561	cobH putative Precorrin-8X methylmutase CobH	3.21039	FALSE		4.00791	1.72316	4.00791	1.72316	3.68492	4.39295
PMM1647	PMED4_18571	holA DNA polymerase III, delta subunit	3.32642	FALSE		33.7653	17.4184	39.3999	15.2733	33.7445	47.3325
PMM1648	PMED4_18581	lysC Aspartate kinase	5.60295	TRUE	1	2.13918	1.02209	4.21997	1.02209	3.60647	5.08496
PMM1649	PMED4_18591	uvrB Excinuclease ABC subunit B (UvrB)	7.03291	TRUE	10	4.46602	0.719008	5.04436	0.56986	4.40334	5.90382
PMM1650	PMED4_18601	conserved hypothetical protein	7.99425	TRUE	8	4.73881	0.08965	3.56556	0.0353888	3.24921	3.95015
PMM1651	PMED4_18611	mesJ Predicted ATPase of the PP-loop superfamily implicated in cell cycle control	3.12953	FALSE		14.2406	3.91712	5.76463	3.91712	4.42083	8.28215
PMM1652	PMED4_18621	Predicted hydrolase of the metallo-beta-lactamase superfamily	8.94411	TRUE	10	4.37448	0.187983	4.57368	0.187983	4.06885	5.22152
PMM1653	PMED4_18631	dapA Dihydrodipicolinate synthetase	9.26518	TRUE	12	1.99449	0.509283	2.63665	0.509283	2.36785	2.9743
PMM1654	PMED4_18641	asd aspartate Semialdehyde dehydrogenase	4.84951	FALSE		3.34045	1.71579	3.34045	1.71579	3.08422	3.64311
PMM1655	PMED4_18651	tig FKBP-type peptidyl-prolyl cis-trans isomerase (PPIase)	5.54897	TRUE	5	2.79419	0.306945	2.90788	0.387619	2.42829	3.62352
PMM1656	PMED4_18661	clpP2 Clp protease proteolytic subunit	5.35839	FALSE		1.55867	1.05093	3.44222	1.05093	2.77084	4.54299
PMM1657	PMED4_18671	clpX Clp protease ATP-binding subunit, ClpX	7.61599	TRUE	5	2.27739	0.678376	2.38669	0.678376	2.20657	2.59883
PMM1658	PMED4_18681	dnaX DNA polymerase, gamma and tau subunits	3.47662	FALSE		9.82922	1.24413	10.0392	1.42096	8.62299	12.012
PMM1659	PMED4_18691	Glycosyl transferase, family 2	4.41701	FALSE		2.01286	1.98334	5.43776	1.98334	4.19203	7.7369
PMM1660	PMED4_18701	possible amidase enhancer	3.11463	FALSE		9.82387	6.69864	5.92112	6.69864	4.61397	8.26168
PMM1661	PMED4_18711	rpmI 50S ribosomal protein L35	10.1586	TRUE	3	1.52505	0.184201	0.978406	0.184201	0.810645	1.23372
PMM1662	PMED4_18721	rplT 50S ribosomal protein L20	8.86987	TRUE	5	1.64388	0.0961702	1.70831	0.0961702	1.53828	1.92061
PMM1663	PMED4_18731	putative photosystem I assembly related protein Ycf37	6.71992	TRUE	8	2.76474	0.200798	1.90878	0.273139	1.6527	2.25875
PMM1664	PMED4_18741	thiG thiamin biosynthesis protein	4.90283	FALSE		9.89493	3.75009	3.57242	2.43516	NA	NA
PMM1665	PMED4_18751	sqdB sulfolipid (UDP-sulfoquinovose) biosynthesis protein	8.36864	TRUE	5	1.92747	0.0902923	2.09351	0.0902923	1.91697	2.30587
PMM1666	PMED4_18761	SqdX	6.90664	TRUE	10	4.26836	0.127803	1.99227	1.09604	NA	NA
PMM1667	PMED4_18771	conserved hypothetical protein	9.18017	TRUE	5	1.63184	0.0777521	1.63473	0.132091	1.45078	1.87211
PMM1668	PMED4_18781	gcvP Glycine cleavage system P-protein	6.83149	TRUE	8	3.44224	0.43129	3.38238	0.270335	2.8894	4.07818
PMM1669	PMED4_18791	gcvH putative Glycine cleavage H-protein	6.65576	TRUE	1	1.57094	0.276469	2.66103	0.276469	2.30061	3.15536
PMM1670	PMED4_18801	Cystathionine beta-lyase family protein involved in aluminum resistance	4.65817	FALSE		2.26936	2.75671	5.28646	2.75671	4.23291	7.03827
PMM1671	PMED4_18811	conserved hypothetical protein	4.18929	FALSE		1.68881	1.74292	1.68881	1.74292	NA	NA
PMM1672	PMED4_18821	des9 Fatty acid desaturase, type 1	7.56831	TRUE	7	1.31714	0.567389	2.6014	0.567389	2.17608	3.23335
PMM1673	PMED4_18831	rplI 50S ribosomal protein L9	9.62823	TRUE	5	2.31859	0.132526	1.75176	0.132526	1.62124	1.90513
PMM1674	PMED4_18841	dnaB DnaB replicative helicase	5.62886	TRUE	12	4.25249	0.432509	4.20041	0.432509	3.63295	4.97795
PMM1675	PMED4_18851	gidA Glucose inhibited division protein A	5.00361	FALSE		8.27025	2.21559	8.8462	2.21559	6.96342	12.1244
PMM1676	PMED4_18861	ubiC 4-hydroxybenzoate synthetase (chorismate lyase)	4.19569	FALSE		4.86302	3.92009	7.50887	3.92009	5.81758	10.5866
PMM1677	PMED4_18881	conserved hypothetical protein	3.08226	FALSE		2.06348	0.434174	3.01291	0.434174	2.38054	4.10278
PMM1678	PMED4_18891	conserved hypothetical protein	6.30461	TRUE	6	0.978551	0.308381	1.54517	0.308381	1.15803	2.32115
PMM1679	PMED4_18901	lig ATP-dependent DNA ligase	4.13337	FALSE		4.78006	2.56365	7.25051	2.56365	5.6593	10.0865
PMM1681	PMED4_18921	Uncharacterized conserved protein	3.69537	FALSE		11.1872	2.12743	8.30812	3.16553	8.06476	8.56663
PMM1682	PMED4_18931	valS Valyl-tRNA synthetase	5.75392	TRUE	12	4.88997	0.352375	4.08503	0.352375	3.72581	4.52091
PMM1683	PMED4_18941	conserved hypothetical	8.27638	TRUE	6	1.08267	0.331038	1.49661	0.331038	1.22598	1.92056
PMM1684	PMED4_18951	MazG family protein	2.30831	FALSE		73.87	9.69455	4.41548	9.69455	NA	NA
PMM1685	PMED4_18961	speE putative spermidine synthase	3.77799	FALSE		3.53005	1.77197	3.53005	1.77197	3.1135	4.07527
PMM1686	PMED4_18971	Arginase family	4.24671	FALSE		6.85808	3.10712	7.01539	2.75075	5.89498	8.66163
PMM1687	PMED4_18981	gcvT putative Glycine cleavage T-protein (aminomethyl transferase)	5.11584	FALSE		2.85587	1.33082	2.85587	1.33082	2.58907	3.18398
PMM1688	PMED4_18991	aspS Aspartyl-tRNA synthetase	4.25056	FALSE		5.58484	2.98286	5.98016	2.98286	5.01496	7.40545
PMM1689	PMED4_19001	pyrG Glutamine amidotransferase class-I:CTP synthase	7.40512	TRUE	5	2.38909	0.296395	3.07906	0.296395	2.90811	3.27135
PMM1690	PMED4_19011	possible organic radical activating enzyme	3.24973	FALSE		9.43337	3.05495	4.40054	2.86697	NA	NA
PMM1691	PMED4_19021	Predicted PP-loop superfamily ATPase	4.83312	FALSE		1.81784	4.01491	1.81784	4.01491	NA	NA
PMM1692	PMED4_19031	possible p-aminobenzoate synthetase	2.21112	FALSE		110.79	7.69989	35.0517	7.69989	28.7273	44.9469
PMM1693	PMED4_19041	Aminotransferases class-IV	2.45164	FALSE		79.1427	1.39419	8.1099	1.39419	7.28256	9.14931
PMM1694	PMED4_19051	cysG putative uroporphyrin-III C-methyltransferase	4.21088	FALSE		3.00719	1.63298	3.00719	1.63298	2.71661	3.36739
PMM1695	PMED4_19061	multidrug efflux transporter, MFS family	4.76412	FALSE		3.93893	1.54279	3.93893	1.54279	2.96558	5.86337
PMM1696	PMED4_19071	ppk putative Polyphosphate kinase	3.05681	FALSE		9.84388	5.43661	11.9127	5.43661	7.71376	26.144
PMM1697	PMED4_19081	Type II alternative RNA polymerase sigma factor, sigma-70 family	9.12396	TRUE	5	2.21495	0.457294	2.04747	0.457294	1.83796	2.31088
PMM1698	PMED4_19091	conserved hypothetical protein	2.85504	FALSE		17.0352	311.2	13.393	5.90701	10.2612	19.2762
PMM1699	PMED4_19101	aroG DAHP synthetase class I	6.12918	TRUE	3	1.68038	0.423521	1.64703	0.423521	1.62837	1.66612
PMM1700	PMED4_19111	acnB Aconitate hydratase B	6.37519	TRUE	8	4.33693	0.89652	4.26349	0.831005	3.40558	5.6992
PMM1701	PMED4_19121	putative chloride channel	4.07102	FALSE		9.81742	4.40881	14.1876	4.40881	12.1014	17.1431
PMM1702	PMED4_19131	purU formyltetrahydrofolate deformylase	6.84779	TRUE	3	2.21772	0.319208	1.67647	0.319208	1.46942	1.95144
PMM1703	PMED4_19141	NAD binding site:D-amino acid oxidase	2.85981	FALSE		14.9444	4.81494	10.7194	4.81494	8.55323	14.3548
PMM1704	PMED4_19151	dnaK2 Molecular chaperone DnaK2, heat shock protein hsp70-2	10.1298	TRUE	8	4.21838	0.388401	2.01541	0.388401	1.67611	2.52694
PMM1705	PMED4_19161	aroE Shikimate / quinate 5-dehydrogenase	4.89876	FALSE		2.97234	0.109378	3.32177	0.109378	3.11792	3.55414
PMM1706	PMED4_19171	rpsF 30S ribosomal protein S6	7.70583	TRUE	7	1.09227	0.286202	1.33515	0.286202	1.18324	1.53181
PMM1707	PMED4_19181	argG Argininosuccinate synthase	8.41501	TRUE	12	2.73455	0.407002	2.33196	0.407002	2.17411	2.51452
PMM1708	PMED4_19201	conserved hypothetical protein	9.16591	TRUE	7	0.958165	0.219997	0.998787	0.219997	0.974924	1.02385
PMM1709	PMED4_19211	mraY Putativephospho-N-acetylmuramoyl-pentapeptide-transferase	3.17832	FALSE		1.89932	0.82928	1.89932	0.82928	NA	NA
PMM1711	PMED4_19231	sps Sucrose phosphate synthase	7.75361	TRUE	1	1.87554	0.152762	2.1876	0.152762	1.93694	2.51279
PMM1712	PMED4_19241	uvrA Excinuclease ABC, A subunit, ATP/GTP-binding site motif A (P-loop):ABC transporter	6.44065	TRUE	10	5.21719	1.34313	5.58994	1.34313	4.42036	7.60112
PMM1713	PMED4_19251	recN DNA repair protein recN, ABC transporter	4.00809	FALSE		3.87398	1.64157	5.26506	1.64157	4.56445	6.21974
PMM1714	PMED4_19261	possible protein kinase:ABC1 family	6.15758	TRUE	12	4.96056	0.368441	3.82372	0.368441	3.43046	4.31881
PMM1715	PMED4_19271	conserved hypothetical protein	5.71085	TRUE	10	6.36107	1.70768	9.40871	1.70768	8.02912	11.3607
PMM1716	PMED4_19281	thrC Threonine synthase: Pyridoxal-5'-phosphate-dependent enzymes, beta family	6.079	TRUE	8	4.15273	0.868316	6.36336	0.868316	5.83216	7.00102
-	PMED4_00391	Conserved hypothetical protein	3.34794	FALSE		4.44359	3.57125	11.2015	3.57125	8.95235	14.96
-	PMED4_00502		9.34836	TRUE	10	2.79026	0.303778	2.73793	0.464981	2.22852	3.54923
-	PMED4_00531	Conserved hypothetical protein	3.0269	FALSE		34.828	12.644	3.72404	12.644	NA	NA
-	PMED4_00571	Conserved hypothetical protein	11.6867	TRUE	8	1.87047	0.355431	1.87475	0.355431	1.80477	1.95037
-	PMED4_00781	membrane protein	5.49587	TRUE	8	2.9896	0.81381	2.97944	0.708634	2.36062	4.03795
-	PMED4_00921	Conserved hypothetical protein	7.68239	TRUE	6	1.13217	0.669603	1.56231	0.669603	1.28126	2.00129
-	PMED4_00941	Conserved hypothetical protein	7.75043	TRUE	6	0.694014	0.217248	0.946367	0.217248	0.782165	1.19783
-	PMED4_03101	Conserved hypothetical protein	4.69284	FALSE		0.919749	0.207592	0.919749	0.207592	NA	NA
-	PMED4_03261	Conserved hypothetical protein	3.04113	FALSE		5.05442	0.558755	5.34323	0.558755	4.7197	6.1566
-	PMED4_03421	Conserved hypothetical protein	5.54867	TRUE	5	4.64239	1.35598	5.53122	0.500455	4.59404	6.94874
-	PMED4_03431	Conserved hypothetical protein	5.54783	TRUE	6	0.838916	0.226973	0.838916	0.226973	NA	NA
-	PMED4_03441	Conserved hypothetical protein	7.81801	TRUE	3	1.84673	0.413954	1.7351	0.413954	1.5169	2.02662
-	PMED4_03462		7.06328	TRUE	1	1.32438	0.60859	2.13836	0.60859	1.91868	2.41485
-	PMED4_03471	Conserved hypothetical protein	5.06474	FALSE		0.943431	0.516821	0.943431	0.516821	NA	NA
-	PMED4_03491	Conserved hypothetical protein	6.87901	TRUE	6	0.924625	0.241071	1.38994	0.241071	1.07701	1.95918
-	PMED4_03511	Conserved hypothetical protein	11.7825	TRUE	12	2.09754	0.0465065	1.53201	0.0465065	1.45914	1.61255
-	PMED4_03531	Conserved hypothetical protein	8.37633	TRUE	1	1.54034	0.896047	2.74018	0.896047	2.39726	3.19757
-	PMED4_03571	Conserved hypothetical protein	5.15213	FALSE		2.97631	0.422931	2.97631	0.422931	2.79233	3.18626
-	PMED4_03591	protein family PM-16	2.41333	FALSE		63.6676	3.81288	3.07899	3.81288	NA	NA
-	PMED4_03611	Conserved hypothetical protein	1.68942	FALSE		105.678	24.3718	7.3979	2.36988	5.76405	10.3244
-	PMED4_03651	Conserved hypothetical protein	9.47397	TRUE	1	1.70493	0.658464	3.37175	0.658464	2.83282	4.1639
-	PMED4_03691	Conserved hypothetical protein	5.39338	TRUE	3	2.10353	1.04513	2.57714	0.763898	2.14821	3.22009
-	PMED4_03741	Hypothetical protein	5.39329	TRUE	6	0.844292	0.0683635	0.844292	0.0683635	NA	NA
-	PMED4_03751	Conserved hypothetical protein	4.29827	FALSE		1.50241	0.562457	1.83093	0.562457	1.6257	2.09546
-	PMED4_03771	Hypothetical protein	2.84713	FALSE		1.88039	6.18329	1.88039	6.18329	NA	NA
-	PMED4_03781	Conserved hypothetical protein	2.47827	FALSE		4.91065	6.41119	4.91065	1.55693	3.84689	6.78757
-	PMED4_03801	Conserved hypothetical protein	5.04365	FALSE		3.71921	2.45231	3.71921	2.45231	3.54787	3.90794
-	PMED4_03841	Conserved hypothetical protein	8.94664	TRUE	12	1.59767	0.825279	2.82997	0.825279	2.48508	3.28601
-	PMED4_03891	Conserved hypothetical protein	6.56297	TRUE	6	0.767685	0.0828467	0.767685	0.0828467	NA	NA
-	PMED4_03901	Conserved hypothetical protein	5.99614	TRUE	6	1.40236	0.127157	1.40236	0.127157	NA	NA
-	PMED4_03961	Conserved hypothetical protein	9.82886	TRUE	10	4.34948	0.788763	3.52577	0.788763	3.15113	4.00153
-	PMED4_03962		10.1115	TRUE	10	3.07232	0.321363	2.84373	0.321363	2.72411	2.97433
-	PMED4_03963		9.39487	TRUE	10	3.42534	1.36947	3.23806	1.56431	2.7383	3.96096
-	PMED4_03964		10.359	TRUE	5	1.7876	0.631224	2.05966	0.631224	1.93554	2.20079
-	PMED4_03965		10.6806	TRUE	1	1.37992	0.395992	2.23298	0.395992	1.93995	2.63029
-	PMED4_03971	Conserved hypothetical protein	2.6368	FALSE		6.61987	0.574421	7.16625	0.574421	6.01867	8.85457
-	PMED4_03981	Conserved hypothetical protein	6.21342	TRUE	5	2.76481	0.809867	2.92693	0.809867	2.64652	3.27379
-	PMED4_03991	Conserved hypothetical protein	7.5497	TRUE	1	1.79676	0.32506	2.88314	0.32506	2.48773	3.428
-	PMED4_04001	Conserved hypothetical protein	4.85684	FALSE		2.01392	0.279949	1.60393	0.279949	1.43524	1.81756
-	PMED4_04011	Hypothetical protein	5.13631	FALSE		3.73033	1.15238	5.08473	1.01898	4.39351	6.03405
-	PMED4_04121	Hypothetical protein	7.09952	TRUE	8	3.61817	0.32646	4.38373	0.323185	4.12043	4.68298
-	PMED4_04131	Conserved hypothetical protein	5.64269	TRUE	7	1.5453	1.71483	1.5453	1.71483	NA	NA
-	PMED4_04141	Conserved hypothetical protein	3.64132	FALSE		6.61019	38.0271	2.91558	0.777111	2.29267	4.00323
-	PMED4_04151	Conserved hypothetical protein	6.12454	TRUE	5	3.13442	0.382773	2.78197	0.135631	2.4767	3.17307
-	PMED4_04181	Conserved hypothetical protein	4.9203	FALSE		1.07798	0.166837	1.07798	0.166837	NA	NA
-	PMED4_04211	Conserved hypothetical protein	7.24627	TRUE	6	1.65242	0.848815	1.65242	0.848815	NA	NA
-	PMED4_04261	Hypothetical protein	3.15583	FALSE		7.67449	6.19261	7.27702	2.12523	5.94635	9.37494
-	PMED4_04271	Hypothetical protein	6.01041	TRUE	6	2.01996	0.138103	2.01996	0.138103	NA	NA
-	PMED4_04461	Conserved hypothetical protein	3.86272	FALSE		3.99608	6.37204	3.99608	6.37204	3.85062	4.15295
-	PMED4_04471	Conserved hypothetical protein	3.84388	FALSE		1.56197	0.456863	1.56197	0.456863	NA	NA
-	PMED4_04601	Conserved hypothetical protein	13.9461	TRUE	11	34.0407	10.8539	40.859	10.8539	32.5482	54.8691
-	PMED4_04671	Conserved hypothetical protein	7.67304	TRUE	3	1.40874	0.220025	1.87861	0.220025	1.60537	2.26393
-	PMED4_04711	Hypothetical protein	2.32876	FALSE		4.34918	8.50388	4.34918	14.2406	4.10932	4.61877
-	PMED4_04721	Conserved hypothetical protein	2.55815	FALSE		18.577	1.54703	2.63174	1.54703	NA	NA
-	PMED4_05001	Conserved hypothetical protein	7.75099	TRUE	6	1.14752	0.354353	1.52457	0.354353	1.28147	1.88149
-	PMED4_05301	Conserved hypothetical protein	5.38937	TRUE	3	1.83823	0.329563	1.91235	0.329563	1.86884	1.95793
-	PMED4_06761	Conserved hypothetical protein	8.73534	TRUE	3	1.13069	0.194335	1.64666	0.194335	1.38724	2.02542
-	PMED4_07031	Conserved hypothetical protein	4.78418	FALSE		2.37285	0.830501	3.177	0.830501	2.75736	3.7473
-	PMED4_07081	Conserved hypothetical protein	8.41169	TRUE	3	1.63532	0.62917	2.60553	0.62917	2.21444	3.16439
-	PMED4_07082		3.68776	FALSE		3.26357	6.55061	3.26357	6.55061	2.95254	3.64785
-	PMED4_07091	Conserved hypothetical protein	4.89297	FALSE		1.9866	2.44196	1.9866	2.44196	1.70215	2.38519
-	PMED4_07131	Conserved hypothetical protein	9.92027	TRUE	8	2.70449	0.286302	2.3745	0.286302	2.26517	2.49492
-	PMED4_07141	Conserved hypothetical protein	6.09898	TRUE	7	1.13903	0.386987	1.56537	0.386987	1.2872	1.99689
-	PMED4_07151	Conserved hypothetical protein	10.9973	TRUE	12	1.93691	0.137536	2.02393	0.137536	1.97322	2.07732
-	PMED4_07411	Conserved hypothetical protein	9.37708	TRUE	10	3.97261	0.366993	2.84353	0.41315	2.62585	3.10057
-	PMED4_07431	Hypothetical protein	8.84002	TRUE	1	2.04246	0.156119	3.05261	0.156119	2.79461	3.3631
-	PMED4_07432		9.85261	TRUE	3	1.15537	0.166445	1.04638	0.166445	0.992334	1.10665
-	PMED4_07451	Conserved hypothetical protein	4.41514	FALSE		2.00594	0.703261	1.65094	0.177262	1.49789	1.83882
-	PMED4_07461	Conserved hypothetical protein	3.88945	FALSE		5.47382	0.638674	3.74065	0.404503	3.38035	4.18691
-	PMED4_07481	Conserved hypothetical protein	7.78632	TRUE	6	0.800679	0.104486	0.800679	0.104486	NA	NA
-	PMED4_07491	Conserved hypothetical protein	3.71966	FALSE		4.99372	1.68101	4.15579	1.14157	3.36601	5.42981
-	PMED4_07511	Conserved hypothetical protein	10.2872	TRUE	3	1.19375	0.196386	1.14008	0.196386	1.11123	1.17046
-	PMED4_07521	Conserved hypothetical protein	5.19994	FALSE		1.01269	1.12483	1.01269	1.12483	NA	NA
-	PMED4_07522		7.35896	TRUE	3	1.37691	0.3248	1.40874	0.3248	1.39019	1.4278
-	PMED4_07531	Conserved hypothetical protein	6.18853	TRUE	3	1.83886	0.751993	2.50588	0.750744	2.10958	3.08553
-	PMED4_07561	Conserved hypothetical protein	7.00551	TRUE	6	0.841168	0.239622	1.03713	0.239622	0.914171	1.1983
-	PMED4_07571	Conserved hypothetical protein	4.2002	FALSE		1.97905	3.09208	2.91321	3.09208	2.28932	4.00453
-	PMED4_07601	Conserved hypothetical protein	3.78907	FALSE		1.57787	1.32471	1.57787	1.32471	NA	NA
-	PMED4_07611	Conserved hypothetical protein	4.21485	FALSE		3.12631	0.944987	3.12631	0.944987	2.89135	3.40284
-	PMED4_07632		12.3594	TRUE	9	5.26963	1.04842	7.01806	1.04842	6.30682	7.91011
-	PMED4_07671	protein family PM-16	5.45072	TRUE	6	1.51412	0.315576	1.51412	0.315576	NA	NA
-	PMED4_07691	Conserved hypothetical protein	4.69266	FALSE		1.00996	0.314125	1.00996	0.314125	NA	NA
-	PMED4_07721	Conserved hypothetical protein	4.00116	FALSE		6.97682	1.12437	6.9732	1.56118	6.31583	7.78332
-	PMED4_07751	Conserved hypothetical protein	5.81804	TRUE	3	3.91796	1.35397	1.78511	0.333324	NA	NA
-	PMED4_07771	Conserved hypothetical protein	7.13035	TRUE	1	1.56307	1.05981	3.49942	1.05981	2.86341	4.49865
-	PMED4_07891	Hypothetical protein	6.67907	TRUE	1	2.18148	0.923507	4.12913	0.923507	3.48172	5.07229
-	PMED4_07951	Hypothetical protein	4.78455	FALSE		1.56047	0.316214	1.56047	0.316214	NA	NA
-	PMED4_08021	Conserved hypothetical protein	9.17397	TRUE	9	2.28688	1.43765	3.13565	1.43765	2.89872	3.41475
-	PMED4_08131	Hypothetical protein	2.36269	FALSE		13.9865	3.84973	16.9968	3.84973	13.5238	22.8701
-	PMED4_08141	Conserved hypothetical protein	5.46436	TRUE	6	1.46409	0.622047	2.18869	0.622047	1.70228	3.06428
-	PMED4_08151	Conserved hypothetical protein	8.51268	TRUE	5	1.8228	0.0623874	1.95894	0.0623874	1.7801	2.17771
-	PMED4_08161	Conserved hypothetical protein	1.92318	FALSE		139.565	112.652	56.8717	6.23992	NA	NA
-	PMED4_08191	protein family PM-1	2.95429	FALSE		4.61039	1.56023	4.07991	0.433972	2.9638	6.54438
-	PMED4_08221	Conserved hypothetical protein	3.08289	FALSE		3.9895	3.99411	12.5365	3.99411	9.65999	17.8524
-	PMED4_08251	Hypothetical protein	7.65523	TRUE	5	2.04988	0.484385	2.13156	0.466462	1.98474	2.30183
-	PMED4_08641	Conserved hypothetical protein	6.75012	TRUE	3	1.30763	0.697903	2.62045	0.697903	2.1624	3.32469
-	PMED4_08892		5.42427	TRUE	6	2.31794	0.499129	2.31794	0.499129	NA	NA
-	PMED4_08922		7.1481	TRUE	6	1.01608	0.291816	1.43762	0.291816	1.15981	1.89041
-	PMED4_08961	Conserved hypothetical protein	4.79287	FALSE		1.08647	0.479415	1.08647	0.479415	NA	NA
-	PMED4_08981	Conserved hypothetical protein	4.36638	FALSE		1.16545	0.0605215	1.77288	0.0605215	1.36279	2.53599
-	PMED4_08991	Conserved hypothetical protein	6.14325	TRUE	7	1.12949	0.383993	1.61639	0.383993	1.29427	2.15198
-	PMED4_09041	Conserved hypothetical protein	7.80518	TRUE	7	1.64918	0.512308	2.16595	0.512308	1.83413	2.64434
-	PMED4_09051	Hypothetical protein	2.2102	FALSE		60.0009	54.9241	8.17387	0.907157	5.60594	15.083
-	PMED4_09111	Conserved hypothetical protein	7.03988	TRUE	5	2.41016	0.288121	2.4985	0.288121	2.41611	2.58671
-	PMED4_09121	Conserved hypothetical protein	5.92172	TRUE	3	2.40102	0.11343	2.54272	0.11343	2.3649	2.74947
-	PMED4_09331	Conserved hypothetical protein	7.57437	TRUE	6	0.733863	0.278624	0.733863	0.278624	NA	NA
-	PMED4_09461	Conserved hypothetical protein	12.1851	TRUE	5	2.22559	0.0598039	1.75648	0.0598039	1.66901	1.85362
-	PMED4_09531	Conserved hypothetical protein	3.62217	FALSE		2.43037	2.82829	2.43037	0.0833401	1.90067	3.36939
-	PMED4_09541	Conserved hypothetical protein	3.89128	FALSE		3.64914	1.00817	4.59248	0.270799	3.91059	5.56238
-	PMED4_09561	Conserved hypothetical protein	5.43117	TRUE	6	0.817669	0.0803838	0.817669	0.0803838	NA	NA
-	PMED4_09571	Conserved hypothetical protein	7.41629	TRUE	6	0.706335	0.165714	0.925763	0.165714	0.784972	1.1281
-	PMED4_09581	Conserved hypothetical protein	6.33989	TRUE	6	0.664546	0.0379835	0.664546	0.0379835	NA	NA
-	PMED4_09591	Conserved hypothetical protein	6.52543	TRUE	6	0.838806	0.249262	1.17485	0.249262	0.954156	1.52837
-	PMED4_09601	Conserved hypothetical protein	2.94814	FALSE		3.21914	1.32781	3.21914	1.32781	3.02163	3.44428
-	PMED4_09621	Conserved hypothetical protein	8.16809	TRUE	6	0.675968	0.0579746	0.675968	0.0579746	NA	NA
-	PMED4_09631	Conserved hypothetical protein	3.01706	FALSE		4.04014	1.52575	4.04014	1.52575	3.35111	5.08587
-	PMED4_09651	Conserved hypothetical protein	5.81375	TRUE	6	1.02461	0.131734	1.02461	0.131734	NA	NA
-	PMED4_09661	Conserved hypothetical protein	9.60407	TRUE	12	1.85018	0.864689	2.77279	0.864689	2.51486	3.08968
-	PMED4_09671	Conserved hypothetical protein	5.07901	FALSE		1.09718	0.115361	1.09718	0.115361	NA	NA
-	PMED4_09681	Conserved hypothetical protein	4.76928	FALSE		0.823209	0.178211	0.823209	0.178211	NA	NA
-	PMED4_09711	Hypothetical protein	4.91332	FALSE		1.6759	1.41101	4.42763	1.41101	3.42665	6.25473
-	PMED4_09841	Conserved hypothetical protein	6.57151	TRUE	7	0.975917	0.31059	1.27308	0.31059	1.08273	1.54462
-	PMED4_10681	Conserved hypothetical protein	10.1028	TRUE	12	3.27398	0.137252	1.99196	0.180508	1.71298	2.3795
-	PMED4_10691	Conserved hypothetical protein	11.8539	TRUE	5	2.16163	0.0946379	1.75702	0.0946379	1.70124	1.81658
-	PMED4_10871	Conserved hypothetical protein	6.87395	TRUE	6	0.922669	0.207316	0.922669	0.207316	NA	NA
-	PMED4_10881	Conserved hypothetical protein	7.3878	TRUE	5	2.30315	0.177883	2.70274	0.421674	2.37205	3.14058
-	PMED4_10891	Conserved hypothetical protein	5.63447	TRUE	6	0.954053	0.497693	0.954053	0.497693	NA	NA
-	PMED4_10901	Conserved hypothetical protein	6.01546	TRUE	6	1.19147	0.614143	1.19147	0.614143	NA	NA
-	PMED4_10991	Conserved hypothetical protein	3.97976	FALSE		1.51171	0.940816	2.01145	0.940816	1.68907	2.4859
-	PMED4_11011	Conserved hypothetical protein	10.5728	TRUE	3	1.04252	0.178057	1.04035	0.178057	1.03911	1.0416
-	PMED4_11021	Conserved hypothetical protein	7.80784	TRUE	5	2.39207	0.136628	1.81274	0.136628	1.61513	2.06544
-	PMED4_11041	Conserved hypothetical protein	2.25763	FALSE		83.5103	11.0548	6.02	11.4506	5.60074	6.5071
-	PMED4_11121	Hypothetical protein	2.99483	FALSE		2.15288	2.54923	3.70406	2.54923	2.61589	6.34242
-	PMED4_11171	Conserved hypothetical protein	8.18424	TRUE	1	1.48361	0.201453	2.28659	0.201453	2.05996	2.56926
-	PMED4_11191	Conserved hypothetical protein	5.11568	FALSE		2.77665	0.541096	1.96633	0.0862317	1.62455	2.49024
-	PMED4_11201	Conserved hypothetical protein	9.58483	TRUE	8	4.0857	0.320876	2.6946	0.320876	2.3822	3.10131
-	PMED4_11221	Conserved hypothetical protein	12.7328	TRUE	9	5.51285	0.669892	5.73392	0.669892	5.17543	6.42754
-	PMED4_11271	Conserved hypothetical protein	5.17078	FALSE		35.3502	18.854	14.4609	18.854	11.0161	21.0402
-	PMED4_11291	Hypothetical protein	2.12456	FALSE		15.2371	5.00421	17.9831	5.00421	14.6647	23.2424
-	PMED4_11311	Conserved hypothetical protein	4.54814	FALSE		1.20906	0.337905	1.78138	0.337905	1.39903	2.4513
-	PMED4_11391	Conserved hypothetical protein	6.3008	TRUE	10	4.1065	0.547673	5.11991	0.547673	4.3801	6.16043
-	PMED4_11411	Conserved hypothetical protein	1.88513	FALSE		99.452	15.9896	33.8539	7.39356	23.0199	63.9517
-	PMED4_11431	Conserved hypothetical protein	4.15243	FALSE		1.18594	0.294424	1.18594	0.294424	NA	NA
-	PMED4_11471	Conserved hypothetical protein	2.34942	FALSE		4.69179	2.46472	4.69179	2.46472	4.65922	4.72482
-	PMED4_11511	Conserved hypothetical protein	3.67047	FALSE		1.92744	2.0294	4.93038	2.0294	3.87151	6.78651
-	PMED4_11531	Conserved hypothetical protein	5.37125	FALSE		1.62748	0.384309	1.92487	0.384309	1.74118	2.15189
-	PMED4_11551	Conserved hypothetical protein	3.88484	FALSE		1.96988	0.805792	2.65503	0.805792	2.21103	3.32215
-	PMED4_11591	Conserved hypothetical protein	5.35487	FALSE		1.04338	0.207438	1.04338	0.207438	NA	NA
-	PMED4_11601	Conserved hypothetical protein	3.12487	FALSE		71.9428	9.23278	7.54296	9.23278	7.18605	7.93717
-	PMED4_11641	Conserved hypothetical protein	2.8955	FALSE		6.61514	4.24328	7.30493	4.24328	5.87524	9.65419
-	PMED4_11651	Conserved hypothetical protein	3.84085	FALSE		1.55892	0.656241	1.55892	0.656241	NA	NA
-	PMED4_11681	Conserved hypothetical protein	4.4635	FALSE		1.77525	0.385595	1.77525	0.385595	NA	NA
-	PMED4_11691	Conserved hypothetical protein	6.8862	TRUE	7	1.18811	0.452968	1.46129	0.452968	1.29004	1.68498
-	PMED4_11711	Conserved hypothetical protein	8.10773	TRUE	1	1.46702	0.674304	2.67323	0.674304	2.2934	3.20384
-	PMED4_11781	Conserved hypothetical protein	5.6651	TRUE	5	1.9405	0.464553	2.29279	0.422932	1.99525	2.69461
-	PMED4_11782		13.3904	TRUE	2	45.1909	31.6469	113.051	24.6456	72.0014	262.988
-	PMED4_11791	Conserved hypothetical protein	3.36195	FALSE		3.69831	5.47084	3.69831	5.47084	3.17236	4.43331
-	PMED4_11891	Conserved hypothetical protein	3.43329	FALSE		1.61017	4.35752	1.61017	4.35752	NA	NA
-	PMED4_12681	Conserved hypothetical protein	6.36242	TRUE	6	0.71851	0.0939586	0.71851	0.0939586	NA	NA
-	PMED4_12711	Conserved hypothetical protein	12.509	TRUE	12	2.31995	0.342877	1.77723	0.342877	1.62268	1.96433
-	PMED4_12742		3.9139	FALSE		6.6272	4.72664	2.82121	4.72664	NA	NA
-	PMED4_12771	Conserved hypothetical protein	4.67189	FALSE		2.62686	4.98303	2.62686	5.08491	2.52887	2.73275
-	PMED4_12811	Conserved hypothetical protein	5.63106	TRUE	3	2.02937	0.410308	1.60042	0.410308	1.42636	1.82288
-	PMED4_12821	Conserved hypothetical protein	6.754	TRUE	5	2.22732	0.662451	2.53907	0.662451	2.34399	2.76957
-	PMED4_12831	Conserved hypothetical protein	3.98346	FALSE		69.7425	6.53521	43.3063	19.5477	37.4472	51.3391
-	PMED4_12832		8.12974	TRUE	12	1.95541	0.38958	1.6886	0.38958	1.53303	1.87931
-	PMED4_12861	Conserved hypothetical protein	6.12515	TRUE	3	4.80909	2.6413	4.80909	0.193824	3.3682	8.40448
-	PMED4_12871	Conserved hypothetical protein	3.61136	FALSE		9.29963	1.06914	2.91149	1.06914	NA	NA
-	PMED4_12901	Conserved hypothetical protein	4.86232	FALSE		2.14699	2.44972	4.89536	2.44972	4.003	6.29971
-	PMED4_12921	Conserved hypothetical protein	2.92373	FALSE		4.17355	2.45955	4.17355	2.45955	3.0608	6.5575
-	PMED4_12941	Conserved hypothetical protein	4.85232	FALSE		8.26498	1.81787	5.33695	2.03759	4.14469	7.49215
-	PMED4_12951	Conserved hypothetical protein	6.01224	TRUE	4	49.7926	431.13	116.906	431.13	77.3598	239.17
-	PMED4_13101	Conserved hypothetical protein	8.40468	TRUE	7	1.16023	0.692214	2.47944	0.692214	2.03696	3.1675
-	PMED4_13231	Conserved hypothetical protein	1.93145	FALSE		19.8587	3.19222	5.56063	3.19222	4.99048	6.27786
-	PMED4_13251	Conserved hypothetical protein	4.28077	FALSE		2.11082	0.724194	4.61082	0.724194	3.73374	6.02649
-	PMED4_13261	Conserved hypothetical protein	3.59948	FALSE		4.37513	3.54036	4.37513	3.54036	3.28607	6.5439
-	PMED4_13271	Hypothetical protein	6.20418	TRUE	5	8.94053	1.86412	8.19249	1.04031	6.74787	10.4242
-	PMED4_13321	Conserved hypothetical protein	8.44256	TRUE	3	1.42702	0.129807	1.52529	0.129807	1.37722	1.70904
-	PMED4_14151	Conserved hypothetical protein	7.91844	TRUE	9	2.04252	0.306694	4.47507	0.306694	4.0568	4.98949
-	PMED4_14671	Conserved hypothetical protein	6.97798	TRUE	1	2.35657	1.52409	3.55536	1.52409	3.12422	4.12454
-	PMED4_14851	Conserved hypothetical protein	4.93294	FALSE		1.70021	0.467259	1.68075	0.467259	1.66972	1.69193
-	PMED4_15271	Conserved hypothetical protein	8.22351	TRUE	3	1.1958	0.287569	1.07209	0.287569	1.01166	1.14019
-	PMED4_15321	Hypothetical protein	2.9289	FALSE		16.3547	4.72798	5.86217	4.47962	4.92115	7.24815
-	PMED4_15322		4.24979	FALSE		1.47118	0.307681	1.47118	0.307681	NA	NA
-	PMED4_15371	Conserved hypothetical protein	7.99752	TRUE	6	0.782413	0.0493814	0.782413	0.0493814	NA	NA
-	PMED4_15421	Conserved hypothetical protein	7.85858	TRUE	6	1.15676	0.324918	1.15676	0.324918	NA	NA
-	PMED4_15431	Conserved hypothetical protein	7.62854	TRUE	7	1.60321	0.47547	1.57394	0.47547	1.55752	1.5907
-	PMED4_15442		10.1017	TRUE	7	0.71173	0.148823	0.889922	0.148823	0.777531	1.04029
-	PMED4_15451	Conserved hypothetical protein	8.28745	TRUE	6	0.817251	0.0993814	0.817251	0.0993814	NA	NA
-	PMED4_15471	Conserved hypothetical protein	7.00375	TRUE	6	1.10642	0.170153	1.10642	0.170153	NA	NA
-	PMED4_15481	Conserved hypothetical protein	7.23439	TRUE	1	1.26869	0.227741	2.05607	0.227741	1.83553	2.33685
-	PMED4_15491	Conserved hypothetical protein	9.25722	TRUE	6	0.674114	0.0912757	0.674114	0.0912757	NA	NA
-	PMED4_15501	Hypothetical protein	6.56572	TRUE	6	1.2495	0.180835	1.2495	0.180835	NA	NA
-	PMED4_15511	Conserved hypothetical protein	8.69864	TRUE	3	1.339	0.0350853	1.50914	0.0350853	1.39117	1.64898
-	PMED4_15531	Conserved hypothetical protein	5.13965	FALSE		1.27805	0.443099	1.27805	0.443099	NA	NA
-	PMED4_15561	Conserved hypothetical protein	7.57218	TRUE	6	0.715897	0.118353	0.715897	0.118353	NA	NA
-	PMED4_15601	Conserved hypothetical protein	10.5347	TRUE	9	3.97601	1.27227	3.70714	1.27227	3.49578	3.9457
-	PMED4_15611	Conserved hypothetical protein	4.25571	FALSE		1.9217	1.14645	4.2248	1.14645	3.44488	5.4612
-	PMED4_15621	Conserved hypothetical protein	10.3256	TRUE	3	1.17514	0.215085	0.858345	0.215085	0.742743	1.01656
-	PMED4_15631	Conserved hypothetical protein	8.83334	TRUE	5	2.2363	0.0453539	1.39158	0.0453539	1.23357	1.59602
-	PMED4_15651	Conserved hypothetical protein	11.6412	TRUE	12	2.61495	0.433504	1.59088	0.433504	1.38244	1.87333
-	PMED4_15652		9.6468	TRUE	6	0.753322	0.20591	0.989355	0.20591	0.837799	1.20785
-	PMED4_15681	Conserved hypothetical protein	4.14345	FALSE		1.70617	1.23209	1.70617	1.23209	NA	NA
-	PMED4_15701	Conserved hypothetical protein	7.73295	TRUE	5	1.97994	0.0777668	1.86933	0.0777668	1.74596	2.01145
-	PMED4_15712		7.93465	TRUE	7	0.936726	0.290373	1.08892	0.290373	0.995533	1.20163
-	PMED4_15721	Conserved hypothetical protein	8.15319	TRUE	1	1.97892	1.12515	3.71257	1.12515	3.19963	4.42139
-	PMED4_15751	Conserved hypothetical protein	3.51324	FALSE		5.48786	4.0028	5.80254	3.53616	5.11979	6.6954
-	PMED4_15761	Conserved hypothetical protein	8.71694	TRUE	12	4.88229	0.257557	2.28779	0.0881709	1.89896	2.87686
-	PMED4_15762		9.44412	TRUE	12	2.45108	0.47561	2.28163	0.47561	2.03248	2.60041
-	PMED4_15771	Conserved hypothetical protein	7.56526	TRUE	5	3.69253	0.969593	3.72262	0.625704	3.30995	4.25283
-	PMED4_15781	Conserved hypothetical protein	6.87276	TRUE	12	3.19689	0.210548	2.37353	0.340917	2.29185	2.46125
-	PMED4_15791	Conserved hypothetical protein	5.56432	TRUE	1	1.49069	1.06843	3.14848	1.06843	2.63781	3.90435
-	PMED4_15792		6.63934	TRUE	1	0.889013	0.300175	0.889013	0.300175	NA	NA
-	PMED4_15801	Conserved hypothetical protein	1.94775	FALSE		80.1308	7.1518	8.81928	NA	7.46229	10.7795
-	PMED4_15851	Conserved hypothetical protein	7.98834	TRUE	3	1.56038	0.38624	2.5723	0.38624	2.2156	3.0659
-	PMED4_15921	Conserved hypothetical protein	7.17861	TRUE	8	7.10313	2.03518	3.31141	0.775575	2.68275	4.32487
-	PMED4_15981	Conserved hypothetical protein	9.3134	TRUE	5	1.82231	0.486048	1.77616	0.486048	1.64439	1.93089
-	PMED4_16001	Hypothetical protein	7.79895	TRUE	8	3.40712	0.43094	2.7234	0.43094	2.52233	2.95931
-	PMED4_16021	Hypothetical protein	4.01393	FALSE		10.4671	1.15053	11.7698	1.15053	10.197	13.9162
-	PMED4_16031	Hypothetical protein	4.85234	FALSE		23.0727	7.13435	24.213	5.83298	21.6089	27.5308
-	PMED4_16121	Conserved hypothetical protein	2.55497	FALSE		35.3396	1.88612	9.30705	1.88612	8.75378	9.93499
-	PMED4_16122		6.72115	TRUE	6	4.41155	0.548216	2.98351	0.548216	NA	NA
-	PMED4_16131	Hypothetical protein	3.03863	FALSE		48.703	4.20175	5.24581	4.20175	4.76774	5.83043
-	PMED4_16141	Hypothetical protein	3.59312	FALSE		1.35291	0.957984	1.35291	0.957984	NA	NA
-	PMED4_16161	Conserved hypothetical protein	5.82328	TRUE	6	1.26707	0.735702	1.80856	0.735702	1.45064	2.40097
-	PMED4_16202		5.1737	FALSE		1.1559	0.129653	1.9208	0.129653	1.38982	3.10833
-	PMED4_16221	Conserved hypothetical protein	4.08192	FALSE		5.19474	1.09594	5.00982	1.34566	4.43326	5.75876
-	PMED4_16261	Hypothetical protein	4.3606	FALSE		4.78153	0.903387	4.23294	0.427589	4.04199	4.44282
-	PMED4_16312		5.6815	TRUE	6	0.716625	0.11397	0.716625	0.11397	NA	NA
-	PMED4_16321	Hypothetical protein	4.19138	FALSE		3.5885	2.46098	3.5885	2.46098	3.41644	3.77881
-	PMED4_16421	Conserved hypothetical protein	6.01838	TRUE	6	1.03841	0.245387	1.33556	0.245387	1.14619	1.59989
-	PMED4_16901	Conserved hypothetical protein	10.5624	TRUE	6	0.797011	0.162739	1.07605	0.162739	0.895117	1.34866
-	PMED4_18871	Conserved hypothetical protein	5.62495	TRUE	6	1.24133	0.341961	1.80294	0.341961	1.42953	2.44038
-	PMED4_19191	Conserved hypothetical protein	6.19327	TRUE	6	1.52702	1.26831	1.52702	1.26831	NA	NA
-	PMED4_pseudo_3	pseudo Pseudogene of VIMSS1214415 with 0 gaps (VIMSS-AUTO)	8.2868	TRUE	1	2.38091	0.798269	3.17275	0.613146	2.80749	3.64726
-	PMED4_pseudo_4	pseudo Pseudogene of VIMSS1199069 with 2 gaps (VIMSS-AUTO)	4.85027	FALSE		3.46127	0.780394	4.8731	0.659174	4.1518	5.89771
-	PMED4_pseudo_5	pseudo Pseudogene of VIMSS1046028 with 0 gaps (hypothetical protein ) (VIMSS-AUTO)	1.44974	FALSE		134.072	13.8339	13.5478	6.02702	12.9966	14.1479
-	PMED4_pseudo_6	pseudo Pseudogene of VIMSS1199100 with 0 gaps (VIMSS-AUTO)	3.68858	FALSE		1.51446	0.775885	1.51446	0.775885	NA	NA
-	PMED4_pseudo_7	pseudo Pseudogene of VIMSS1294450 with 0 gaps (VIMSS-AUTO)	3.14231	FALSE		30.6279	15.803	40.9923	15.803	32.0021	57.0068
-	PMED4_pseudo_8	pseudo Pseudogene of VIMSS1213976 with 0 gaps (VIMSS-AUTO)	6.71546	TRUE	6	2.33195	1.79808	3.35977	1.79808	2.67824	4.50653
-	PMED4_pseudo_9	pseudo Pseudogene of VIMSS1294415 with 1 gaps (VIMSS-AUTO)	1.68764	FALSE		92.1206	7.06225	23.2741	7.06225	19.5029	28.8534
PMM_tmRNA	-		14.3019	TRUE	4	70.4242	124.855	913.283	141.659	193.477	-335.721
PMM_tRNA-Leu4	-		10.5426	TRUE	4	8.97714	80.2327	-210.707	NA	122.993	-56.7461
PMM_tRNA-Asn1	-		13.501	TRUE	4	44.9795	45.2652	-230.775	NA	239.317	-77.8512
PMM_tRNA-Leu1	-		11.2091	TRUE	4	8.8976	16.8497	NA	NA	NA	NA
PMM_tRNA-Arg4	-		9.65856	TRUE	4	4.62845	24.2777	4.62845	24.2777	3.5202	6.75515
PMM_tRNA-Met3	-		9.83603	TRUE	4	9.50819	151.443	272.099	37.374	60.1224	-107.73
PMM_tRNA-Phe1	-		11.0731	TRUE	4	51.6921	26.1223	NA	NA	NA	NA
PMM_tRNA-Thr3	-		12.7804	TRUE	4	33.2141	26.1061	-119.685	NA	333.754	-50.7441
PMM_16S-rRNA	-		14.8635	TRUE	2	370.145	286.451	20.7079	50.3958	NA	NA
PMM_16S-rRNA	-		14.8515	TRUE	2	324.908	500.257	28.897	NA	NA	NA
PMM_16S-rRNA	-		14.8121	TRUE	2	293.947	17.255	17.7186	79.6179	NA	NA
PMM_16S-rRNA	-		14.8772	TRUE	2	499.964	146.818	29.9889	41.812	NA	NA
PMM_16S-rRNA	-		14.8441	TRUE	2	324.87	251.063	34.2613	29.5863	NA	NA
PMM_16S-rRNA	-		15.0113	TRUE	2	415.909	778.201	34.8089	51.3194	NA	NA
PMM_16S-rRNA	-		15.0481	TRUE	2	326.509	617.149	36.2503	NA	NA	NA
PMM_16S-rRNA	-		14.9646	TRUE	2	345.932	18.0328	47.9405	32.2033	NA	NA
PMM_16S-rRNA	-		15.0642	TRUE	2	571.857	53.5498	89.2355	66.4368	56.8499	207.366
PMM_16S-rRNA	-		14.9917	TRUE	2	314.134	19147.9	17.7455	36.279	NA	NA
PMM_tRNA-Ala1	-		12.8684	TRUE	4	8.92614	43.716	61.3441	330.969	33.496	363.812
PMM_23S-rRNA	-		14.9622	TRUE	2	344.006	820.047	34.28	38.2872	NA	NA
PMM_23S-rRNA	-		14.8815	TRUE	2	355.788	181.937	31.2898	NA	NA	NA
PMM_23S-rRNA	-		14.9451	TRUE	2	342.698	46.033	81.9061	28.8243	46.5219	342.121
PMM_23S-rRNA	-		14.9643	TRUE	2	460.572	36.6973	89.232	50.0264	51.575	330.66
PMM_23S-rRNA	-		14.9067	TRUE	2	493.328	388.723	37.7925	31.5813	NA	NA
PMM_5S-rRNA	-		15.0987	TRUE	4	155.147	242.198	882.684	235.448	310.874	-1051.61
PMM_5S-rRNA	-		14.9304	TRUE	4	169.131	181.581	-1142.75	NA	555.257	-281.6
PMM_5S-rRNA	-		14.9529	TRUE	4	147.675	251.049	-35931	NA	398.76	-390.101
PMM_5S-rRNA	-		14.9633	TRUE	2	188.263	6855.57	1531.55	NA	309.114	-518.351
PMM_5S-rRNA	-		14.9234	TRUE	4	156.765	13342.4	-2036.22	NA	479.038	-325.762
PMM_tRNA-Thr2	-		10.471	TRUE	4	6.37004	139.556	329.194	139.556	49.717	-71.2331
PMM_tRNA-Tyr1	-		13.1237	TRUE	4	9.46886	28.9489	NA	NA	NA	NA
PMM_tRNA-Asp1	-		11.8598	TRUE	4	9.30591	18.4361	NA	NA	NA	NA
PMM_tRNA-Trp1	-		12.8664	TRUE	4	4.52371	121.742	4.52371	121.742	4.18793	4.91803
PMM_tRNA-Leu2	-		12.6805	TRUE	4	32.7235	60.5721	NA	NA	NA	NA
PMM_tRNA-Ser4	-		12.2952	TRUE	4	8.19879	48.579	-176.183	NA	119.389	-50.6899
PMM_tRNA-Met2	-		13.6903	TRUE	4	36.0692	35.795	-160.332	NA	328.188	-64.4282
PMM_tRNA-Thr1	-		8.13534	TRUE	4	9.28022	19.9954	NA	NA	NA	NA
PMM_tRNA-Met1	-		9.84035	TRUE	4	9.02484	23.8308	NA	NA	NA	NA
PMM_tRNA-Ser3	-		12.8817	TRUE	4	35.9548	68.3238	-272.986	40.3383	143.396	-69.9297
PMM_tRNA-Pro1	-		7.2692	TRUE	4	9.90205	59.5551	-289.884	37.5574	118.018	-65.051
PMM_tRNA-Glu1	-		10.4611	TRUE	4	59.8452	24.3939	NA	NA	NA	NA
PMM_tRNA-Lys1	-		11.4813	TRUE	4	7.03494	22.2233	-117.539	NA	119.593	-39.4053
PMM_tRNA-Pro2	-		8.80666	TRUE	2	84.27	157.675	5.58873	157.675	NA	NA
PMM_tRNA-Pro2	-		8.68929	TRUE	2	84.3213	470.248	5.95044	539.913	NA	NA
PMM_tRNA-Ser2	-		11.5948	TRUE	4	8.61819	69.786	-175.026	33.3055	127.29	-51.8593
PMM_tRNA-Arg1	-		11.5348	TRUE	4	34.9242	17.2814	NA	NA	NA	NA
PMM_tRNA-Ala2	-		9.4809	TRUE	4	7.91146	75.8355	3.29869	75.8355	NA	NA
PMM_tRNA-Leu3	-		12.2161	TRUE	4	9.48729	52.0737	-562.393	24.4799	98.124	-72.7409
PMM_tRNA-His1	-		12.2784	TRUE	4	9.93578	17.4685	NA	NA	NA	NA
PMM_ffs	-		14.6853	TRUE	4	104.879	98.7103	479.317	105.406	200.971	-1244.97
PMM_tRNA-Gly2	-		11.0064	TRUE	4	37.3531	17.5054	NA	NA	NA	NA
PMM_tRNA-Val1	-		9.22867	TRUE	4	8.13192	26.009	-102.075	NA	178.317	-39.6804
PMM_tRNA-Ser1	-		12.7289	TRUE	4	31.5468	38.8446	-123.614	27.2111	399.093	-53.5188
PMM_tRNA-Gln1	-		12.6339	TRUE	4	31.3976	31.8939	-135.239	NA	244.376	-52.9641
PMM_tRNA-Arg2	-		10.6146	TRUE	4	2.39472	27.7316	3.26781	27.7316	2.69957	4.13907
PMM_tRNA-Arg3	-		11.0137	TRUE	4	9.87418	41.144	NA	NA	NA	NA
PMM_rnpB	-		14.7846	TRUE	2	264.209	166.848	49.1975	42.1014	33.1852	95.0698
PMM_tRNA-Gly1	-		11.2091	TRUE	4	31.1499	20.7865	NA	NA	NA	NA
PMM_tRNA-Val2	-		13.886	TRUE	4	33.8392	155.658	-668.669	41.1688	145.69	-101.472
[truncated: 44 more rows]
