# Supplementary material for: Short RNA half-lives in the slow-growing marine cyanobacterium Prochlorococcus
Source: Genome Biol. 2010 May 19;11(5):R54. doi: 10.1186/gb-2010-11-5-r54 (PMC2897979; doi:10.1186/gb-2010-11-5-r54)
Supplement: Additional file 6 — Table that compares computationally predicted operons from [41] with operon assignment based on this study. [file gb-2010-11-5-r54-S6.XLS]

## Sheet: Tabelle1
gene ID	gene name and function	cluster	distance from first ATG [kb]	half-life [min]	decay rate [min]
PMM0001	dnaN DNA polymerase III, beta chain	3	0	1.5364	1.65405
PMM0002	conserved hypothetical protein	n.d.	1.2	2.02257	4.69404
PMM0003	purL phosphoribosylformylglycinamidine synthetase II	n.d.	1.9	5.52976	5.96735
PMM0004	purF Glutamine amidotransferase class-II:Phosphoribosyl transferase	9	4.3	11.8557	12.263
PMM0008	Uncharacterized conserved protein	3	0	1.99697	2.04704
PMM0009	nusB Antitermination protein NusB	n.d.	0.8	4.38521	4.46928
PMM0010	ftsY signal recognition particle docking protein FtsY	n.d.	1.5	4.03735	4.89035
PMM0011	Protein phosphatase 2C domain	n.d.	2.9	4.35878	6.70454
PMM0012	argH Fumarate lyase:Delta crystallin	12	4.2	4.38527	3.75224
PMM0073	ABC transporter, membrane component	1	0	1.83848	2.42909
PMM0072	ABC transporter, ATP binding component	8	1.5	4.75493	4.98685
PMM0071	ABC transporter, membrane component	n.d.	2.3	14.1723	16.0647
PMM0070	putative cysteine desulfurase or selenocysteine lyase	10	3.5	2.32993	9.16193
PMM0098	possible Fe-S oxidoreductase	n.d.	0	4.03035	4.03035
PMM0097	possible RND family outer membrane efflux protein	n.d.	1.4	6.271	6.69464
PMM0096	inositol monophosphate family protein	8	2.8	5.63272	5.88229
PMM0131	putative P-type ATPase transporter for copper	8	0	2.09928	4.4818
PMM0130	Thymidylate kinase	n.d.	2.3	12.8947	12.6731
PMM0129	holB DNA polymerase III, delta prime subunit	n.d.	3	18.1297	3.86403
PMM0161	gltA Citrate synthase	3	0	1.57218	1.70412
PMM0160	ndhA putative respiratory-chain NADH dehydrogenase subunit	5	1.2	2.86689	2.99954
PMM0159	ndhI putative NADH Dehydrogenase subunit	12	2.4	2.8049	2.44832
PMM0158	ndhG putative NADH Dehydrogenase (complex I) subunit (chain 6)	8	3.1	3.383	3.51687
PMM0157	ndhE putative NADH Dehydrogenase subunit	10	3.7	4.89537	4.24272
PMM0206	secE putative preprotein translocase, SecE subunit	3	0	1.3127	1.33321
PMM0205	nusG transcription antitermination protein, NusG	5	0.3	2.05577	2.34719
PMM0204	rplK 50S ribosomal protein L11	8	1	2.51217	2.49648
PMM0203	rplA 50S ribosomal protein L1	10	1.5	2.92544	2.85378
PMM0294	ndhC putative NADH Dehydrogenase (complex I) subunit (chain 3)	1	0	1.96351	2.54666
PMM0293	ndhK putative respiratory-chain NADH dehydrogenase subunit	12	0.4	3.04223	2.09005
PMM0292	ndhJ putative respiratory-chain NADH dehydrogenase subunit	8	1.1	3.90275	3.98751
PMM0324	ctpA carboxyl-terminal protease	12	0	4.02721	2.88803
PMM0323	HD superfamily phosphohydrolases	n.d.	1.3	12.9339	9.42437
PMM0322	minC possible septum site-determining protein	n.d.	2.6	11.7888	3.03308
PMM0370	putative cyanate ABC transporter, substrate binding protein	1	0	1.38836	2.28032
PMM0371	putative cyanate ABC transporter	9	1.8	1.8668	5.96846
PMM0372	putative cyanate ABC transporter	9	2.5	12.7931	5.33107
PMM0373	cynS Cyanate lyase	11	3.4	19.9019	21.6869
PMM0410	rpsD 30S ribosomal protein S4	10	0	2.66003	2.68565
PMM0409	metB putative Cystathionine gamma-synthase	n.d.	0.7	6.35088	1.91281
PMM0408	possible Cystathionine gamma-synthase	n.d.	1.8	13.2412	15.6925
PMM0446	ctaC (coxB) putative cytochrome c oxidase, subunit 2	1	0	1.94389	1.72099
PMM0445	ctaD (coxA) Cytochrome c oxidase, subunit I	10	0.8	4.03106	4.83752
PMM0444	ctaE Cytochrome c oxidase, subunit III	9	2.4	6.8028	4.41505
PMM0443	conserved hypothetical protein	6	3.1	1.50479	1.50479
PMM0447	ctaA Uncharacterized protein required for cytochrome oxidase assembly	1	0	1.96543	2.6659
PMM0448	ctaB putative protoheme IX farnesyltransferase	10	1	4.52618	4.67885
PMM0449	putative multidrug efflux ABC transporter	n.d.	2	8.89827	10.7022
PMM0462	petC Rieske iron-sulfur protein	7	0	1.18946	1.23746
PMM0461	petA Cytochrome f	8	0.6	3.84264	2.62681
PMM0460	lgt putative prolipoprotein diacylglyceryl transferase	10	1.5	4.80242	5.24927
PMM0459	cobM precorrin-4 C11-methyltransferase	n.d.	2.4	16.6849	7.41707
PMM0492	Uncharacterized conserved protein	n.d.	0	1.8283	2.23876
PMM0491	4a-hydroxytetrahydrobiopterin dehydratase (PCD)	3	0.5	1.39148	1.39148
PMM0490	Putative GTPases (G3E family)	12	0.8	4.44677	3.92007
PMM0489	thiP putative iron ABC transporter	n.d.	1.9	7.52351	8.52406
PMM0508	proS Prolyl-tRNA synthetase	n.d.	0	3.28511	3.93062
PMM0507	psb27 possible Photosystem II reaction center Psb27 protein	12	1.8	2.12992	1.95571
PMM0506	purA Adenylosuccinate synthetase	8	2.3	4.13494	4.16097
PMM0505	Possible carbohydrate kinase	n.d.	3.7	8.15076	3.67578
PMM0532	conserved hypothetical protein	1	0	1.37475	1.88221
PMM0533	Predicted dehydrogenase	1	0.9	1.82102	2.63611
PMM0534	accA acetyl-CoA carboxylase, alpha subunit	8	1.9	4.0333	4.16858
PMM0549	ccmK carboxysome shell protein CsoS1	9	0	4.90784	4.91994
PMM0550	rbcL Ribulose bisphosphate carboxylase, large chain	9	0.4	8.02003	10.6789
PMM0551	rbcS Ribulose bisphosphate carboxylase, small chain	11	1.9	12.453	12.0143
PMM0552	csoS2 carboxysome shell protein CsoS2	11	2.3	11.2349	6.25356
PMM0553	csoS3 carboxysome shell protein CsoS3	11	4.6	13.7408	6.67685
PMM0554	putative carboxysome peptide A	11	6.2	4.77611	9.61222
PMM0555	putative carboxysome peptide B	11	6.5	6.30042	12.2342
PMM0560	possible ATP phosphoribosyltransferase	1	0	2.25355	2.60212
PMM0561	putative multidrug efflux ABC transporter	12	0.7	4.11065	4.19268
PMM0562	possible acetyltransferase	10	2.5	1.83214	7.12384
PMM0583	hemE Uroporphyrinogen decarboxylase (URO-D)	5	0	2.09141	2.35411
PMM0582	Nucleoside-diphosphate-sugar epimerases	n.d.	1.1	8.62122	3.28719
PMM0581	petE plastocyanin	10	2.1	3.4635	2.88109
PMM0595	thrB Homoserine kinase:GHMP kinases putative ATP-binding domain	8	0	4.189	5.25441
PMM0594	ndhD putative NADH Dehydrogenase (complex I) subunit (chain 4)	8	1	4.89241	3.29728
PMM0593	Peptidase family M3	9	2.5	6.71939	5.10531
PMM0723	pstC putative phosphate ABC transporter	n.d.	0	3.53926	4.9418
PMM0724	pstA putative phosphate ABC transporter	8	1	2.28094	4.30682
PMM0725	pstB putative phosphate ABC transporter, ATP binding subunit	8	1.9	4.44869	3.66846
PMM0747	pcyA ferredoxin-dependent biliverdin reductase	5	0	3.53654	3.90622
PMM0748	possible ABC transporter component	n.d.	0.7	2.46815	7.07368
PMM0749	ABC-transporter, membrane spanning component	n.d.	1.7	6.43937	8.77212
PMM0750	ABC transporter, ATP-binding component	n.d.	2.8	15.4681	15.9809
PMM0844	PNIL34,AT103 phytochrome-regulated gene	5	0	1.33767	1.86123
PMM0843	tldD putative modulator of DNA gyrase; TldD	10	1.2	4.6065	6.28834
PMM0842	pmbA possible modulator of DNA gyrase	n.d.	2.6	7.63173	7.11702
PMM0841	fmt putative Methionyl-tRNA formyltransferase	n.d.	4	67.0215	33.5342
PMM0897	dnaK Molecular chaperone DnaK, heat shock protein hsp70	1	0	3.51507	4.48409
PMM0896	dnaJ2 DnaJ2 protein	n.d.	2	5.61813	7.96902
PMM0895	conserved hypothetical protein	n.d.	3	16.6228	3.20569
PMM0901	htpG heat shock protein HtpG	12	0	4.2052	2.44638
PMM0902	rpmB 50S ribosomal protein L28	8	2	1.78757	2.30129
PMM0903	Alkyl hydroperoxide reductase/ Thiol specific antioxidant/ Mal allergens family protein	12	2.2	6.10859	6.31111
PMM0930	pdhB Pyruvate dehydrogenase E1 beta subunit	1	0	2.47813	2.5167
PMM0929	secD preprotein translocase subunit	10	1	4.79297	6.00616
PMM0928	secF preprotein translocase subunit	n.d.	2.5	10.8114	5.87057
PMM0953	conserved hypothetical protein	5	0	1.81789	1.62475
PMM0952	putative Anthranilate synthase component II	12	0.3	4.85999	2.46629
PMM0951	carA carbamoyl-phosphate synthase small chain	n.d.	1.4	7.11345	5.51765
PMM0965	ureA Urease gamma subunit	3	0	1.58969	1.99984
PMM0964	ureB Urease beta subunit	n.d.	0.3	4.85173	3.80522
PMM0963	ureC Urease alpha subunit	8	0.6	4.33851	4.45763
PMM0969	ureG urease accessory protein UreG	12	0	4.8106	5.28736
PMM0970	urtA putative urea ABC transporter, substrate binding protein	11	0.7	9.19965	8.87157
PMM0971	urtB putative urea ABC transporter	9	2.1	8.23662	4.90054
PMM0972	urtC putative membrane protein of urea ABC transport system	9	3.3	11.3858	4.82998
PMM0973	urtD putative ATP binding subunit of urea ABC transport system	n.d.	4.4	29.9523	16.0362
PMM0974	urtE Putative ATP-binding subunit of urea ABC transport system	n.d.	5.2	30.1492	19.4037
PMM1055	chlI Protoporphyrin IX Magnesium chelatase, ChlI subunit	1	0	2.08209	2.52049
PMM1054	ruvC Crossover junction endodeoxyribonuclease RuvC	12	1.1	5.69909	5.93723
PMM1053	5-formyltetrahydrofolate cyclo-ligase	n.d.	1.6	36.4272	13.4508
PMM1061	trxA Thioredoxin	8	0	3.31117	2.18448
PMM1060	Glutamine amidotransferase class-I	9	0.3	11.8301	3.66449
PMM1059	N6-adenine-specific methylase	n.d.	1	22.1086	19.8877
PMM1074	zwf Glucose-6-phosphate dehydrogenase	12	0	4.11436	4.09407
PMM1073	Putative glucose 6-phosphate dehydrogenase effector OpcA	9	1.5	9.5603	8.27407
PMM1072	cobB putative Cobyrinic acid a,c-diamide synthase	n.d.	2.8	39.7651	31.1343
PMM1088	clpC ClpC	8	0	3.52692	2.31285
PMM1087	gldA putative glycerol dehydrogenase	9	2.6	8.33974	5.87445
PMM1086	todF Alpha/beta hydrolase fold	n.d.	3.7	2.12167	10.9471
PMM1090	lysA Diaminopimelate decarboxylase	3	0	1.73334	1.53775
PMM1091	Uncharacterized conserved protein	n.d.	1.4	7.62893	7.98377
PMM1092	uppS Undecaprenyl pyrophosphate synthetase (UPPS)	n.d.	2.3	1.61327	3.9223
PMM1093	BioB Biotin synthase	12	3.1	4.93988	3.64737
PMM1094	Predicted sulfurtransferase	n.d.	4.1	16.58	17.4655
PMM1095	F2J10.13 conserved hypothetical protein	n.d.	5.1	18.3636	4.15737
PMM1147	pntA putative nicotinamide nucleotide transhydrogenase, subunit alpha 1 (A1)	5	0	2.20913	2.6534
PMM1146	pntA-2 putative nicotinamide nucleotide transhydrogenase, subunit alpha 2 (A2)	10	1.2	3.80426	4.34736
PMM1145	pntB putative nicotinamide nucleotide transhydrogenase, subunit beta	9	1.5	8.49297	3.59764
PMM1144	Predicted hydrolase of the alpha/beta-hydrolase fold	n.d.	2.9	33.6664	26.5446
PMM1299	spoU tRNA/rRNA methyltransferase (SpoU)	n.d.	0	1.71507	2.04524
PMM1298	lpd putative dihydrolipoamide dehydrogenase	12	0.7	3.63616	2.55022
PMM1297	trpC Indole-3-glycerol phosphate synthase	10	2.2	7.20464	3.48467
PMM1305	2-methylthioadenine synthetase	5	0	5.94463	6.16108
PMM1306	ddlA D-alanine--D-alanine ligase	n.d.	1.4	29.0789	14.0343
PMM1307	conserved hypothetical protein	1	2.5	1.3039	2.05718
PMM1336	fabZ Putative (3R)-hydroxymyristoyl-[acyl carrier protein] dehydratase	10	0	3.76089	4.27587
PMM1335	lpxA UDP-N-acetylglucosamine acyltransferase	10	0.5	9.06634	12.3101
PMM1334	lpxB Lipid-A-disaccharide synthetase	n.d.	1.3	2.38765	3.6219
PMM1339	purC SAICAR synthetase	3	0	2.11226	1.54446
PMM1338	chloroplast outer envelope membrane protein homolog	10	0.8	4.55797	4.74056
PMM1337	lpxC UDP-3-0-acyl N-acetylglucosamine deacetylase	9	2.9	9.29606	11.3631
PMM1457	atp1 possible ATP synthase subunit 1	10	0	4.99095	2.25398
PMM1456	atpB ATP synthase A subunit	9	0.5	4.57374	3.41819
PMM1455	atpE ATP synthase subunit c	11	1.4	13.4531	24.781
PMM1454	atpG ATP synthase B/B' CF(0)	11	1.7	9.45283	5.89248
PMM1453	atpF ATP synthase B/B' CF(0)	11	2.3	9.21649	4.99856
PMM1452	atpH ATP synthase, delta (OSCP) subunit	11	2.7	9.33199	5.25225
PMM1451	atpA ATP synthase F1, alpha subunit	11	3.3	12.1742	4.94168
PMM1450	atpC ATP synthase gamma subunit	11	4.8	7.52776	4.87736
PMM1449	petF ferredoxin	11	5.8	11.249	4.59697
PMM1448	conserved hypothetical protein	n.d.	6.1	33.1278	7.56523
PMM1447	conserved hypothetical protein	n.d.	6.3	59.4916	18.0419
PMM1485	rpoB RNA polymerase beta subunit	9	0	5.49886	3.91516
PMM1484	rpoC1 RNA polymerase gamma subunit	11	3.4	15.9162	8.68404
PMM1483	rpoC2 RNA polymerase beta prime subunit	11	5.5	11.1284	4.66232
PMM1482	hli3 possible high light inducible protein	11	9.4	13.8561	5.85774
PMM1481	Predicted Fe-S-cluster redox enzyme	n.d.	9.6	24.2387	15.3268
PMM1511	rpsL 30S ribosomal protein S12	5	0	1.92811	1.91245
PMM1510	rpsG 30S ribosomal protein S7	8	0.4	3.59738	2.39858
PMM1509	fusA Elongation factor G	9	1	4.8882	5.12261
PMM1508	tufA Elongation factor Tu	11	3.1	7.20555	6.73109
PMM1507	rpsJ 30S ribosomal protein S10	11	4.4	8.24896	5.56429
PMM1532	rplM 50S ribosomal protein L13	3	0	1.90642	1.31052
PMM1531	rpsI 30S ribosomal protein S9	5	0.5	2.3198	1.73406
PMM1530	rpmE 50S ribosomal protein L31	8	0.9	2.21041	2.12257
PMM1529	prfA peptide chain release factor RF-1	10	1.2	9.18098	2.50593
PMM1538	rpmJ 50S Ribosomal protein L36	1	0	1.7827	1.36592
PMM1537	rpsM 30S ribosomal protein S13	5	0.2	1.88025	2.36785
PMM1536	rpsK 30S ribosomal protein S11	8	0.6	3.298	3.13159
PMM1535	rpoA Bacterial RNA polymerase, alpha chain	10	1	3.54694	1.65834
PMM1534	rplQ 50S ribosomal protein L17	9	2	4.63328	4.86523
PMM1533	truA tRNA pseudouridine synthase A	n.d.	2.3	35.3803	23.4196
PMM1558	rplC 50S ribosomal protein L3	5	0	1.83878	1.98589
PMM1557	rplD 50S ribosomal protein L4	10	0.7	2.46665	2.45779
PMM1556	rplW 50S ribosomal protein L23	10	1.3	3.09586	3.92829
PMM1555	rplB 50S ribosomal protein L2	9	1.6	7.74321	4.83885
PMM1554	rpsS 30S Ribosomal protein S19	9	2.5	4.89009	3.53377
PMM1553	rplV 50S ribosomal protein L22	9	2.8	5.62392	6.38759
PMM1552	rpsC 30S ribosomal protein S3	11	3.2	7.64596	6.8216
PMM1551	rplP 50S ribosomal protein L16	11	3.9	10.7523	6.31185
PMM1550	rpmC 50S ribosomal protein L29	11	4.4	15.0586	7.24297
PMM1549	rpsQ 30S Ribosomal protein S17	11	4.6	8.53542	6.98884
PMM1548	rplN 50S Ribosomal protein L14	11	4.9	7.73249	6.31789
PMM1547	rplX 50S ribosomal protein L24	11	5.3	9.34119	586.614
PMM1546	rplE 50S ribosomal protein L5	11	5.7	7.47024	6.29943
PMM1545	rpsH 30S ribosomal protein S8	11	6.2	9.98435	114.197
PMM1544	rplF 50S ribosomal protein L6	11	6.6	8.58851	4.13733
PMM1543	rplR 50S ribosomal protein L18	11	7.2	9.25996	31.4519
PMM1542	rpsE 30S ribosomal protein S5	11	7.6	10.4372	42.3278
PMM1541	rplO 50S ribosomal protein L15	11	8.2	9.78656	7.88144
PMM1540	secY preprotein translocase SecY subunit	11	8.7	12.6751	7.65735
PMM1539	adk Adenylate kinase	11	10	31.0201	8.53027
PMM1578	psaD Photosystem I protein PsaD	12	0	2.29092	1.94444
PMM1577	trpE Anthranilate synthase component I and chorismate binding enzyme	n.d.	0.4	6.57646	6.5206
PMM1576	Uncharacterized conserved protein	n.d.	2	7.89956	3.87603
PMM1575	ppc Phosphoenolpyruvate carboxylase	10	3.1	5.95223	7.63742
PMM1574	conserved hypothetical protein	n.d.	6.1	14.3844	18.4988
PMM1581	MRP protein homolog	5	0	2.92515	2.71278
PMM1580	hemF Coproporphyrinogen III oxidase	n.d.	1	5.7492	8.31672
PMM1579	conserved hypothetical protein	n.d.	2.4	18.7964	13.627
PMM1608	acpP acyl carrier protein (ACP)	10	0	2.28236	2.6768
PMM1609	fabF 3-oxoacyl-[acyl-carrier-protein] synthase II	10	0.3	3.65542	4.16885
PMM1610	tktA Transketolase	9	1.5	9.03011	3.90147
PMM1615	ruvB Holliday junction DNA helicase RuvB	n.d.	0	1.84495	2.78979
PMM1614	conserved hypothetical protein	5	1	3.26122	3.59705
PMM1613	Zinc metallopeptidase M20/M25/M40 family	n.d.	1.8	8.42072	9.54611
PMM1654	asd aspartate Semialdehyde dehydrogenase	n.d.	0	3.34045	3.34045
PMM1653	dapA Dihydrodipicolinate synthetase	12	1	1.99449	2.63665
PMM1652	Predicted hydrolase of the metallo-beta-lactamase superfamily	10	2	4.37448	4.57368
PMM1672	des9 Fatty acid desaturase, type 1	7	0	1.31714	2.6014
PMM1673	rplI 50S ribosomal protein L9	5	1	2.31859	1.75176
PMM1674	dnaB DnaB replicative helicase	12	1.6	4.25249	4.20041
PMM1675	gidA Glucose inhibited division protein A	n.d.	2.9	8.27025	8.8462
PMM1714	possible protein kinase:ABC1 family	12	0	4.96056	3.82372
PMM1715	conserved hypothetical protein	10	1.9	6.36107	9.40871
PMM1716	thrC Threonine synthase: Pyridoxal-5'-phosphate-dependent enzymes, beta family	8	2.5	4.15273	6.36336
