# Supplementary material for: Short RNA half-lives in the slow-growing marine cyanobacterium Prochlorococcus
Source: Genome Biol. 2010 May 19;11(5):R54. doi: 10.1186/gb-2010-11-5-r54 (PMC2897979; doi:10.1186/gb-2010-11-5-r54)
Supplement: Additional file 7 — Figure comparing transcript profiles of cells treated with rifampicin dissolved in water or DMSO. RNA expression levels were determined by quantitative real-time PCR and compared to microarray data (MA) for transcripts with the regular exponential decay profiles (representing the majority of the transcriptome) that have very short half-lives: (a) recA and (b) PMM1077 and (c-e) transcripts from the type II atp operon. [file gb-2010-11-5-r54-S7.XLS]

## Sheet: Tabelle1
start of operon	number of genes in operon (Chen 2004)	orientation of operon	operon type	genes in operon (this study)	mean expression level of operon	expression level of first gene in operon
PMM0001	4	fw	I	PMM0001 - PMM0004	5.52659	6.39216
PMM0005	3	rev	weakly expressed	n.d.
PMM0008	6	fw	I	PMM0008 - PMM0012	6.38623	8.80362
PMM0020	3	rev	weakly expressed	n.d.
PMM0070	4	rev	I	PMM0070 - PMM0073	5.76156	8.28289
PMM0083	3	fw	less then 3 genes	PMM0084 - PMM0085
PMM0096	3	rev	I	PMM0096 - PMM0098	4.43583	3.20326
PMM0129	3	rev	I	PMM0129 - PMM0131	4.47343	6.22124
PMM0134	5	fw	less then 3 genes	PMM0134 - PMM0135; PMM0137 -PMM0138
PMM0148	3	fw	less then 3 genes	PMM0149 - PMM0150
PMM0156	6	rev	I	PMM0156 - PMM0161	6.89273	8.21584
PMM0174	3	rev	weakly expressed	n.d.
PMM0186	3	rev	weakly expressed	n.d.
PMM0203	5	rev	I	PMM0203 - PMM0206	9.1311	8.55208
PMM0215	3	fw	weakly expressed	n.d.
PMM0255	3	rev	less then 3 genes	PMM0255 - PMM0256
PMM0280	3	rev	less then 3 genes	PMM0281 - PMM0282
PMM0292	3	rev	I	PMM0292 - PMM0294	7.78232	8.31119
PMM0295	3	fw	less then 3 genes	PMM0295 - PMM0296
PMM0320	5	rev	I	PMM0320 - PMM0321; PMM0322 - PMM0324	4.62995	7.08763
PMM0370	3	fw	II	PMM0370 - PMM0373	7.16168	9.23711
PMM0398	3	rev	weakly expressed	n.d.
PMM0401	3	fw	weakly expressed	n.d.
PMM0407	3	rev	I	PMM0408 - PMM0410	6.42432	10.1881
PMM0438	3	fw	weakly expressed	n.d.
PMM0443	4	rev	II	PMM0443 - PMM0446	7.58208	7.68766
PMM0447	4	fw	I	PMM0447 - PMM0449	6.45811	6.80037
PMM0459	4	rev	I	PMM0459 - PMM0462	7.89126	10.1183
PMM0490	3	rev	I	PMM0489 - PMM0492	5.1716	4.45137
PMM0505	4	rev	I	PMM0505 - PMM0508	6.38835	5.01473
PMM0528	3	rev	weakly expressed	n.d.
PMM0531	5	fw	I	PMM0532 - PMM0534	7.93133	9.23713
PMM0549	7	fw	II	PMM0549 - PMM0555	10.1716	13.2065
PMM0560	3	fw	I	PMM0560 - PMM0562	7.43196	7.9887
PMM0581	4	rev	I	PMM0581 - PMM0583	8.16946	8.72526
PMM0593	4	rev	I	PMM0593 - PMM0595	7.69596	7.64074
PMM0611	3	rev	weakly expressed	n.d.
PMM0614	5	fw	weakly expressed	n.d.
PMM0641	3	fw	less then 3 genes	PMM0642 - PMM0643
PMM0675	3	fw	weakly expressed	n.d.
PMM0723	3	fw	I	PMM0723 - PMM0725	5.32853	4.45212
PMM0747	4	fw	I	PMM0747 - PMM0750	4.99781	6.40898
PMM0767	6	fw	less then 3 genes	n.d.
PMM0785	7	rev	weakly expressed	n.d.
PMM0841	4	rev	I	PMM0841 - PMM0844	5.48145	8.23568
PMM0886	3	rev	weakly expressed	n.d.
PMM0895	3	rev	I	PMM0895 - PMM0897	4.99011	6.34648
PMM0898	3	fw	weakly expressed	n.d.
PMM0901	3	fw	I	PMM0901 - PMM0903	7.69004	7.66139
PMM0908	3	fw	less then 3 genes	PMM0908 - PMM0909
PMM0925	3	fw	weakly expressed	n.d.
PMM0928	3	rev	II	PMM0928 - PMM0930	6.26983	8.77106
PMM0951	3	rev	I	PMM0951 - PMM0953	7.0994	8.57552
PMM0963	4	rev	I	PMM0963 - PMM0965	6.08335	7.8183
PMM0969	6	fw	II	PMM0969 - PMM0974	6.4713	6.65388
PMM0976	3	fw	weakly expressed	n.d.
PMM1053	3	rev	I	PMM1053 - PMM1055	5.80198	8.01233
PMM1059	3	rev	I	PMM1059 - PMM1061	7.34615	11.452
PMM1072	3	rev	I	PMM1072 - PMM1074	5.01124	6.06954
PMM1086	3	rev	I	PMM1086 - PMM1088	6.60594	9.37221
PMM1090	5	fw	I	PMM1090 - PMM1095	4.79282	7.01887
PMM1139	3	fw	weakly expressed	n.d.
PMM1144	4	rev	I	PMM1144 - PMM1147	7.03627	8.44589
PMM1177	3	rev	less then 3 genes	PMM1177 - PMM1178
PMM1180	3	fw	less then 3 genes	PMM1180 - PMM1181
PMM1188	3	fw	less then 3 genes	PMM1188 - PMM1189
PMM1278	3	rev	less then 3 genes	PMM1278 - PMM1279
PMM1284	3	rev	less then 3 genes	PMM1284 - PMM1285
PMM1297	3	rev	I	PMM1297 - PMM1299	6.35973	4.9351
PMM1305	3	fw	I	PMM1305 - PMM1307	5.60563	5.48777
PMM1313	4	fw	less then 3 genes	PMM1313 - PMM1314; PMM1315 - PMM1316
PMM1333	7	rev	I	PMM1334 - PMM1336; PMM1337 - PMM1339	6.24643	7.02301
PMM1450	4	rev	II	PMM1447 - PMM1457	9.33482	10.7288
PMM1483	3	rev	II	PMM1481 - PMM1485	8.28066	9.21085
PMM1507	5	rev	II	PMM1507- PMM1511	10.719	10.4945
PMM1529	9	rev	I	PMM1529 - PMM1532; PMM1533 - PMM1538	9.02382	10.7574
PMM1539	11	rev	II	PMM1539 - PMM1558
PMM1551	8				8.99899	8.20114
PMM1574	8	rev	I	PMM1574 - PMM1578; PMM1579 - PMM1581	5.69159	9.27173
PMM1608	3	fw	I	PMM1608 - PMM1610	10.2636	11.2869
PMM1613	3	rev	I	PMM1613 - PMM1615	5.25752	4.22965
PMM1617	3	rev	less then 3 genes	PMM1618 - PMM1619
PMM1652	3	rev	I	PMM1652 - PMM1654	7.68627	4.84951
PMM1655	3	fw	less then 3 genes	n.d.
PMM1672	3	fw	I	PMM1672 - PMM1675	6.95725	7.56831
PMM1691	3	fw	weakly expressed	n.d.
PMM1708	3	fw	PMM1710 not on array	n.d.
PMM1714	3	fw	I	PMM1714 - PMM1716	5.98247	6.15758
			I = 41
			II = 9
